# Supplementary material for: High-Resolution Genotyping of the Endemic Salmonella Typhi Population during a Vi (Typhoid) Vaccination Trial in Kolkata
Source: PLoS Negl Trop Dis. 2012 Jan 31;6(1):e1490. doi: 10.1371/journal.pntd.0001490 (PMC3269425; doi:10.1371/journal.pntd.0001490)
Supplement: Table S1 — S. Typhi SNP loci assayed in this study. SNPs are identified by their coordinate within the S. Typhi CT18 reference genome (NC_003198). (XLS) [file pntd.0001490.s001.xls]

## Sheet: Sheet1
Position in CT18	Name	Ancestral	Derived	Source	Platform
6317	BiP1	C	T	Roumagnac 2006	Sequenom, GoldenGate pool 2
955273	BiP10	G	A	Roumagnac 2006	Sequenom, GoldenGate pool 2
2463900	BiP103	G	A	Roumagnac 2006	Sequenom, GoldenGate pool 1
4391261	BiP104	C	T	Roumagnac 2006	Sequenom, GoldenGate pool 1
2221217	BiP106	G	A	Roumagnac 2006	Sequenom, GoldenGate pool 1
2412815	BiP107	T	C	Roumagnac 2006	Sequenom, GoldenGate pool 1
4218089	BiP109	C	T	Roumagnac 2006	Sequenom, GoldenGate pool 2
958002	BiP11	G	A	Roumagnac 2006	Sequenom, GoldenGate pool 2
1076027	BiP12	C	T	Roumagnac 2006	Sequenom, GoldenGate pool 1
1089517	BiP13	T	C	Roumagnac 2006	Sequenom, GoldenGate pool 1
1240637	BiP14	G	A	Roumagnac 2006	Sequenom, GoldenGate pool 1
1285129	BiP15	C	T	Roumagnac 2006	Sequenom, GoldenGate pool 1
1509712	BiP16	C	T	Roumagnac 2006	Sequenom, GoldenGate pool 1
1619556	BiP17	C	T	Roumagnac 2006	Sequenom, GoldenGate pool 2
1641434	BiP18	T	C	Roumagnac 2006	Sequenom, GoldenGate pool 2
6261	BiP2	C	T	Roumagnac 2006	Sequenom, GoldenGate pool 1
1838206	BiP23	C	T	Roumagnac 2006	Sequenom, GoldenGate pool 2
1943523	BiP24	C	T	Roumagnac 2006	Sequenom, GoldenGate pool 1
138680	BiP3	C	T	Roumagnac 2006	Sequenom, GoldenGate pool 1
2348902	BiP33	C	T	Roumagnac 2006	Sequenom, GoldenGate pool 1
2413077	BiP34	A	G	Roumagnac 2006	Sequenom, GoldenGate pool 1
2464185	BiP36	A	G	Roumagnac 2006	Sequenom, GoldenGate pool 2
2463831	BiP38	G	A	Roumagnac 2006	Sequenom, GoldenGate pool 2
2643935	BiP41	G	A	Roumagnac 2006	Sequenom, GoldenGate pool 2
2697121	BiP42	G	A	Roumagnac 2006	Sequenom, GoldenGate pool 1
2825733	BiP43	G	A	Roumagnac 2006	Sequenom, GoldenGate pool 2
2847564	BiP44	G	A	Roumagnac 2006	Sequenom, GoldenGate pool 2
2902990	BiP45	G	A	Roumagnac 2006	Sequenom, GoldenGate pool 2
3062270	BiP48	C	T	Roumagnac 2006	Sequenom, GoldenGate pool 2
3287913	BiP49	C	T	Roumagnac 2006	Sequenom, GoldenGate pool 2
3476189	BiP56	C	T	Roumagnac 2006	Sequenom, GoldenGate pool 1
3731453	BiP58	C	T	Roumagnac 2006	Sequenom, GoldenGate pool 1
3806041	BiP59	G	A	Roumagnac 2006	Sequenom, GoldenGate pool 2
332645	BiP6	G	A	Roumagnac 2006	Sequenom, GoldenGate pool 1
4443365	BiP63	G	A	Roumagnac 2006	Sequenom, GoldenGate pool 2
546949	BiP68	T	C	Roumagnac 2006	Sequenom, GoldenGate pool 1
343912	BiP7	C	T	Roumagnac 2006	Sequenom, GoldenGate pool 2
3245128	BiP76	G	A	Roumagnac 2006	Sequenom, GoldenGate pool 2
4422904	BiP79	C	T	Roumagnac 2006	Sequenom, GoldenGate pool 1
580916	BiP8	T	C	Roumagnac 2006	Sequenom, GoldenGate pool 1
1808734	BiP81	G	A	Roumagnac 2006	Sequenom, GoldenGate pool 1
138729	BiP89	C	A	Roumagnac 2006	Sequenom, GoldenGate pool 2
830308	BiP91	C	T	Roumagnac 2006	Sequenom, GoldenGate pool 1
976842	BiP92	G	A	Roumagnac 2006	Sequenom, GoldenGate pool 1
2220992	BiP96	C	A	Roumagnac 2006	Sequenom, GoldenGate pool 1
1057075	H42a	C	T	Holt 2008	Sequenom, GoldenGate pool 1
1161982	H42b	C	T	Holt 2008	Sequenom, GoldenGate pool 1
229722	H58.1	G	A	Holt 2008	Sequenom, GoldenGate pool 2
2003906	H58.10	G	A	Holt 2008	Sequenom, GoldenGate pool 2
2014424	H58.11	G	A	Holt 2008	Sequenom, GoldenGate pool 2
2418082	H58.12	G	A	Holt 2008	Sequenom, GoldenGate pool 2
2499777	H58.13	G	A	Holt 2008	Sequenom, GoldenGate pool 2
2843437	H58.14	A	G	Holt 2008	Sequenom, GoldenGate pool 1
2915916	H58.15	G	A	Holt 2008	Sequenom, GoldenGate pool 1
2916079	H58.17	C	T	Holt 2008	Sequenom, GoldenGate pool 2
3061270	H58.18	C	T	Holt 2008	Sequenom, GoldenGate pool 2
3180740	H58.19	G	A	Holt 2008	Sequenom, GoldenGate pool 2
3196458	H58.20	T	C	Holt 2008	Sequenom, GoldenGate pool 2
3259213	H58.22	C	T	Holt 2008	Sequenom, GoldenGate pool 2
3514815	H58.23	C	T	Holt 2008	Sequenom, GoldenGate pool 2
3694947	H58.24	C	G	Holt 2008	Sequenom, GoldenGate pool 2
3784470	H58.25	G	T	Holt 2008	Sequenom, GoldenGate pool 2
3810322	H58.27	C	T	Holt 2008	Sequenom, GoldenGate pool 2
3826375	H58.28	C	T	Holt 2008	Sequenom, GoldenGate pool 2
4297511	H58.29	C	A	Holt 2008	Sequenom, GoldenGate pool 2
522174	H58.3	C	T	Holt 2008	Sequenom, GoldenGate pool 2
4379937	H58.30	G	A	Holt 2008	Sequenom, GoldenGate pool 2
4387832	H58.31	C	T	Holt 2008	Sequenom, GoldenGate pool 2
4546085	H58.32	C	T	Holt 2008	Sequenom, GoldenGate pool 1
4546132	H58.33	G	A	Holt 2008	Sequenom, GoldenGate pool 2
4581043	H58.34	T	A	Holt 2008	Sequenom, GoldenGate pool 2
4610837	H58.35	C	T	Holt 2008	Sequenom, GoldenGate pool 2
4653894	H58.36	C	T	Holt 2008	Sequenom, GoldenGate pool 2
4798685	H58.37	C	T	Holt 2008	Sequenom, GoldenGate pool 2
35555	H58.38	G	A	Holt 2008	Sequenom, GoldenGate pool 2
789538	H58.4	C	T	Holt 2008	Sequenom, GoldenGate pool 2
991913	H58.5	G	A	Holt 2008	Sequenom, GoldenGate pool 2
1193220	H58.6	T	C	Holt 2008	Sequenom, GoldenGate pool 2
1534019	H58.7	G	A	Holt 2008	Sequenom, GoldenGate pool 2
1579791	H58.8	C	T	Holt 2008	Sequenom, GoldenGate pool 2
1750900	H58.9	G	A	Holt 2008	Sequenom, GoldenGate pool 2
2271858	BiP102	G	A	Roumagnac 2006	Sequenom
2947124	BiP108	G	A	Roumagnac 2006	Sequenom
1812993	BiP20	A	G	Roumagnac 2006	Sequenom
2048732	BiP25	G	A	Roumagnac 2006	Sequenom
2048739	BiP26	T	G	Roumagnac 2006	Sequenom
2108140	BiP27	C	T	Roumagnac 2006	Sequenom
2108322	BiP28	G	A	Roumagnac 2006	Sequenom
2221079	BiP29	C	T	Roumagnac 2006	Sequenom
2220955	BiP30	G	A	Roumagnac 2006	Sequenom
2456099	BiP35	C	T	Roumagnac 2006	Sequenom
2463810	BiP37	C	A	Roumagnac 2006	Sequenom
180029	BiP4	C	T	Roumagnac 2006	Sequenom
2544044	BiP40	G	A	Roumagnac 2006	Sequenom
2947118	BiP47	G	A	Roumagnac 2006	Sequenom
3339598	BiP51	C	T	Roumagnac 2006	Sequenom
3469152	BiP54	T	C	Roumagnac 2006	Sequenom
3731468	BiP57	G	A	Roumagnac 2006	Sequenom
4286222	BiP60	C	T	Roumagnac 2006	Sequenom
4391077	BiP61	C	T	Roumagnac 2006	Sequenom
4429843	BiP62	G	A	Roumagnac 2006	Sequenom
4651341	BiP65	T	G	Roumagnac 2006	Sequenom
2757499	BiP67	T	G	Roumagnac 2006	Sequenom
3415355	BiP77	C	T	Roumagnac 2006	Sequenom
332683	BiP90	G	A	Roumagnac 2006	Sequenom
1813023	BiP93	G	A	Roumagnac 2006	Sequenom
2221033	BiP94	C	T	Roumagnac 2006	Sequenom
2221015	BiP95	A	G	Roumagnac 2006	Sequenom
2221084	BiP99	A	G	Roumagnac 2006	Sequenom
2915943	H58.16	C	A	Holt 2008	Sequenom
241789	H58.2	A	G	Holt 2008	Sequenom
3202099	H58.21	C	T	Holt 2008	Sequenom
3788492	H58.26	C	T	Holt 2008	Sequenom
2221022	BiP101	T	C	Holt 2008	GoldenGate pool 2
2221061	BiP105	A	G	Roumagnac 2006	GoldenGate pool 1
1726442	BiP19	T	C	Roumagnac 2006	GoldenGate pool 1
1812968	BiP21	A	G	Roumagnac 2006	GoldenGate pool 1
1836117	BiP22	A	G	Holt 2008	GoldenGate pool 2
2271853	BiP32	C	G	Holt 2008	GoldenGate pool 2
2464093	BiP39	A	G	Roumagnac 2006	GoldenGate pool 1
2946833	BiP46	T	G	Roumagnac 2006	GoldenGate pool 2
224642	BiP5	T	G	Roumagnac 2006	GoldenGate pool 1
3339407	BiP50	T	C	Roumagnac 2006	GoldenGate pool 1
3339665	BiP52	A	G	Roumagnac 2006	GoldenGate pool 2
3469195	BiP55	T	C	Roumagnac 2006	GoldenGate pool 2
4443328	BiP64	T	A	Roumagnac 2006	GoldenGate pool 1
4714977	BiP66	T	C	Roumagnac 2006	GoldenGate pool 1
547274	BiP69	A	G	Roumagnac 2006	GoldenGate pool 1
1391782	BiP70	T	C	Roumagnac 2006	GoldenGate pool 1
1878360	BiP71	A	G	Roumagnac 2006	GoldenGate pool 1
2141684	BiP72	A	G	Roumagnac 2006	GoldenGate pool 1
2249287	BiP74	T	C	Roumagnac 2006	GoldenGate pool 1
3181174	BiP75	A	G	Roumagnac 2006	GoldenGate pool 1
3415394	BiP78	T	C	Roumagnac 2006	GoldenGate pool 2
1240750	BiP80	A	G	Roumagnac 2006	GoldenGate pool 1
1809013	BiP82	A	G	Roumagnac 2006	GoldenGate pool 1
1459363	BiP88d	T	C	Roumagnac 2006	GoldenGate pool 1
1459445	BiP88e	T	C	Roumagnac 2006	GoldenGate pool 1
1459472	BiP88f	A	G	Roumagnac 2006	GoldenGate pool 2
830630	BiP9	T	C	Holt 2008	GoldenGate pool 1
2220857	BiP97	A	C	Roumagnac 2006	GoldenGate pool 2
2220836	BiP98	T	G	Roumagnac 2006	GoldenGate pool 1
2636	CHR0002636	T	C	Holt 2008	GoldenGate pool 1
6957	CHR0006957	A	G	Holt 2008	GoldenGate pool 1
10673	CHR0010673	A	G	Holt 2008	GoldenGate pool 1
12478	CHR0012478	T	C	Holt 2008	GoldenGate pool 2
17187	CHR0017187	T	C	Holt 2008	GoldenGate pool 1
22623	CHR0022623	T	C	Holt 2008	GoldenGate pool 1
25026	CHR0025026	A	G	Holt 2008	GoldenGate pool 1
25708	CHR0025708	T	C	Holt 2008	GoldenGate pool 1
28357	CHR0028357	A	C	Holt 2008	GoldenGate pool 1
28727	CHR0028727	A	G	Holt 2008	GoldenGate pool 1
32762	CHR0032762	T	C	Holt 2008	GoldenGate pool 1
33692	CHR0033692	A	G	Holt 2008	GoldenGate pool 1
34851	CHR0034851	A	G	Holt 2008	GoldenGate pool 1
35122	CHR0035122	T	C	Holt 2008	GoldenGate pool 1
42281	CHR0042281	A	G	Holt 2008	GoldenGate pool 1
44391	CHR0044391	A	G	Holt 2008	GoldenGate pool 1
44789	CHR0044789	T	C	Holt 2008	GoldenGate pool 1
52586	CHR0052586	A	G	Holt 2008	GoldenGate pool 1
57561	CHR0057561	T	C	Holt 2008	GoldenGate pool 1
61892	CHR0061892	A	G	Holt 2008	GoldenGate pool 1
67446	CHR0067446	T	C	Holt 2008	GoldenGate pool 1
67548	CHR0067548	A	G	Holt 2008	GoldenGate pool 2
71470	CHR0071470	T	C	Holt 2008	GoldenGate pool 1
75876	CHR0075876	A	G	Holt 2008	GoldenGate pool 1
77310	CHR0077310	A	G	Holt 2008	GoldenGate pool 1
77628	CHR0077628	A	G	Holt 2008	GoldenGate pool 1
79110	CHR0079110	T	C	Holt 2008	GoldenGate pool 1
80983	CHR0080983	A	G	Holt 2008	GoldenGate pool 1
87828	CHR0087828	T	C	Holt 2008	GoldenGate pool 2
88242	CHR0088242	T	G	Holt 2008	GoldenGate pool 1
89102	CHR0089102	A	G	Holt 2008	GoldenGate pool 1
90658	CHR0090658	T	C	Holt 2008	GoldenGate pool 1
93158	CHR0093158	A	G	Holt 2008	GoldenGate pool 1
93482	CHR0093482	A	G	Holt 2008	GoldenGate pool 1
95676	CHR0095676	T	C	Holt 2008	GoldenGate pool 2
96508	CHR0096508	T	C	Holt 2008	GoldenGate pool 1
96983	CHR0096983	A	C	Holt 2008	GoldenGate pool 1
104075	CHR0104075	A	G	Holt 2008	GoldenGate pool 1
106504	CHR0106504	T	C	Holt 2008	GoldenGate pool 1
113291	CHR0113291	A	G	Holt 2008	GoldenGate pool 1
115008	CHR0115008	T	C	Holt 2008	GoldenGate pool 1
117669	CHR0117669	A	G	Holt 2008	GoldenGate pool 1
117735	CHR0117735	T	C	Holt 2008	GoldenGate pool 1
120764	CHR0120764	T	C	Holt 2008	GoldenGate pool 1
123281	CHR0123281	T	C	Holt 2008	GoldenGate pool 1
125109	CHR0125109	A	G	Holt 2008	GoldenGate pool 1
125243	CHR0125243	T	G	Holt 2008	GoldenGate pool 1
126048	CHR0126048	T	C	Holt 2008	GoldenGate pool 1
132562	CHR0132562	A	G	Holt 2008	GoldenGate pool 1
134092	CHR0134092	T	C	Holt 2008	GoldenGate pool 1
136763	CHR0136763	T	C	Holt 2008	GoldenGate pool 1
137221	CHR0137221	A	G	Holt 2008	GoldenGate pool 1
146673	CHR0146673	A	G	Holt 2008	GoldenGate pool 1
157540	CHR0157540	A	G	Holt 2008	GoldenGate pool 2
158891	CHR0158891	T	G	Holt 2008	GoldenGate pool 2
160293	CHR0160293	T	C	Holt 2008	GoldenGate pool 1
163092	CHR0163092	T	C	Holt 2008	GoldenGate pool 1
163958	CHR0163958	T	C	Holt 2008	GoldenGate pool 1
166282	CHR0166282	T	G	Holt 2008	GoldenGate pool 1
173557	CHR0173557	T	C	Holt 2008	GoldenGate pool 1
175120	CHR0175120	A	G	Holt 2008	GoldenGate pool 1
175240	CHR0175240	T	C	Holt 2008	GoldenGate pool 1
181705	CHR0181705	A	G	Holt 2008	GoldenGate pool 1
189678	CHR0189678	A	G	Holt 2008	GoldenGate pool 1
197215	CHR0197215	A	G	Holt 2008	GoldenGate pool 1
201920	CHR0201920	T	C	Holt 2008	GoldenGate pool 1
202039	CHR0202039	A	G	Holt 2008	GoldenGate pool 1
204001	CHR0204001	A	G	Holt 2008	GoldenGate pool 1
204478	CHR0204478	T	C	Holt 2008	GoldenGate pool 1
208521	CHR0208521	A	G	Holt 2008	GoldenGate pool 1
209106	CHR0209106	T	C	Holt 2008	GoldenGate pool 1
212990	CHR0212990	A	G	Holt 2008	GoldenGate pool 1
213709	CHR0213709	T	C	Holt 2008	GoldenGate pool 1
214999	CHR0214999	T	C	Holt 2008	GoldenGate pool 1
216734	CHR0216734	T	C	Holt 2008	GoldenGate pool 2
221747	CHR0221747	T	G	Holt 2008	GoldenGate pool 1
227895	CHR0227895	T	C	Holt 2008	GoldenGate pool 1
231993	CHR0231993	T	C	Holt 2008	GoldenGate pool 1
232264	CHR0232264	T	C	Holt 2008	GoldenGate pool 1
235348	CHR0235348	A	G	Holt 2008	GoldenGate pool 1
236659	CHR0236659	A	G	Holt 2008	GoldenGate pool 1
247673	CHR0247673	G	C	Holt 2008	GoldenGate pool 2
248712	CHR0248712	A	G	Holt 2008	GoldenGate pool 1
249255	CHR0249255	T	G	Holt 2008	GoldenGate pool 1
249609	CHR0249609	T	C	Holt 2008	GoldenGate pool 1
260667	CHR0260667	T	C	Holt 2008	GoldenGate pool 1
260848	CHR0260848	T	C	Holt 2008	GoldenGate pool 1
272059	CHR0272059	T	C	Holt 2008	GoldenGate pool 1
281473	CHR0281473	A	G	Holt 2008	GoldenGate pool 1
282448	CHR0282448	T	C	Holt 2008	GoldenGate pool 1
283625	CHR0283625	A	G	Holt 2008	GoldenGate pool 1
304011	CHR0304011	T	C	Holt 2008	GoldenGate pool 1
316489	CHR0316489	T	C	Holt 2008	GoldenGate pool 1
325846	CHR0325846	A	G	Holt 2008	GoldenGate pool 1
338320	CHR0338320	T	G	Holt 2008	GoldenGate pool 1
338722	CHR0338722	T	C	Holt 2008	GoldenGate pool 1
341268	CHR0341268	T	G	Holt 2008	GoldenGate pool 1
341579	CHR0341579	T	C	Holt 2008	GoldenGate pool 1
345228	CHR0345228	T	C	Holt 2008	GoldenGate pool 1
346587	CHR0346587	T	C	Holt 2008	GoldenGate pool 1
351778	CHR0351778	T	C	Holt 2008	GoldenGate pool 1
354895	CHR0354895	A	G	Holt 2008	GoldenGate pool 1
357279	CHR0357279	T	G	Holt 2008	GoldenGate pool 1
357551	CHR0357551	T	G	Holt 2008	GoldenGate pool 1
362138	CHR0362138	T	C	Holt 2008	GoldenGate pool 1
363843	CHR0363843	A	G	Holt 2008	GoldenGate pool 1
369517	CHR0369517	T	C	Holt 2008	GoldenGate pool 1
379997	CHR0379997	T	C	Holt 2008	GoldenGate pool 1
380195	CHR0380195	T	C	Holt 2008	GoldenGate pool 1
381217	CHR0381217	T	C	Holt 2008	GoldenGate pool 1
381514	CHR0381514	T	C	Holt 2008	GoldenGate pool 1
382995	CHR0382995	T	C	Holt 2008	GoldenGate pool 1
385721	CHR0385721	T	C	Holt 2008	GoldenGate pool 1
387082	CHR0387082	A	G	Holt 2008	GoldenGate pool 1
387595	CHR0387595	T	C	Holt 2008	GoldenGate pool 1
388841	CHR0388841	T	C	Holt 2008	GoldenGate pool 1
389417	CHR0389417	A	G	Holt 2008	GoldenGate pool 1
397076	CHR0397076	T	C	Holt 2008	GoldenGate pool 1
397389	CHR0397389	A	G	Holt 2008	GoldenGate pool 1
397488	CHR0397488	T	C	Holt 2008	GoldenGate pool 1
399478	CHR0399478	T	C	Holt 2008	GoldenGate pool 1
399730	CHR0399730	A	G	Holt 2008	GoldenGate pool 1
401918	CHR0401918	T	C	Holt 2008	GoldenGate pool 1
408989	CHR0408989	T	C	Holt 2008	GoldenGate pool 1
413125	CHR0413125	T	C	Holt 2008	GoldenGate pool 1
419650	CHR0419650	A	G	Holt 2008	GoldenGate pool 1
421419	CHR0421419	T	C	Holt 2008	GoldenGate pool 1
421816	CHR0421816	T	C	Holt 2008	GoldenGate pool 1
423191	CHR0423191	A	G	Holt 2008	GoldenGate pool 1
425292	CHR0425292	T	G	Holt 2008	GoldenGate pool 1
426870	CHR0426870	A	G	Holt 2008	GoldenGate pool 1
427163	CHR0427163	T	C	Holt 2008	GoldenGate pool 1
429115	CHR0429115	T	C	Holt 2008	GoldenGate pool 1
436962	CHR0436962	T	C	Holt 2008	GoldenGate pool 1
437480	CHR0437480	T	C	Holt 2008	GoldenGate pool 1
440778	CHR0440778	A	C	Holt 2008	GoldenGate pool 1
440856	CHR0440856	T	C	Holt 2008	GoldenGate pool 1
443881	CHR0443881	A	G	Holt 2008	GoldenGate pool 1
445543	CHR0445543	A	G	Holt 2008	GoldenGate pool 1
448119	CHR0448119	T	C	Holt 2008	GoldenGate pool 1
448607	CHR0448607	A	G	Holt 2008	GoldenGate pool 1
448862	CHR0448862	A	G	Holt 2008	GoldenGate pool 1
449558	CHR0449558	T	C	Holt 2008	GoldenGate pool 1
451089	CHR0451089	A	G	Holt 2008	GoldenGate pool 1
452239	CHR0452239	A	G	Holt 2008	GoldenGate pool 1
454577	CHR0454577	T	C	Holt 2008	GoldenGate pool 1
461438	CHR0461438	A	G	Holt 2008	GoldenGate pool 1
462776	CHR0462776	T	C	Holt 2008	GoldenGate pool 1
462823	CHR0462823	A	G	Holt 2008	GoldenGate pool 2
463743	CHR0463743	T	C	Holt 2008	GoldenGate pool 2
475410	CHR0475410	A	G	Holt 2008	GoldenGate pool 1
479552	CHR0479552	T	C	Holt 2008	GoldenGate pool 1
484623	CHR0484623	A	G	Holt 2008	GoldenGate pool 1
486480	CHR0486480	A	G	Holt 2008	GoldenGate pool 1
490361	CHR0490361	A	G	Holt 2008	GoldenGate pool 1
491621	CHR0491621	A	G	Holt 2008	GoldenGate pool 1
495153	CHR0495153	A	G	Holt 2008	GoldenGate pool 1
505787	CHR0505787	A	G	Holt 2008	GoldenGate pool 1
506362	CHR0506362	T	C	Holt 2008	GoldenGate pool 1
508710	CHR0508710	A	G	Holt 2008	GoldenGate pool 1
518460	CHR0518460	T	G	Holt 2008	GoldenGate pool 1
518973	CHR0518973	T	G	Holt 2008	GoldenGate pool 1
522954	CHR0522954	A	T	Holt 2008	GoldenGate pool 2
523554	CHR0523554	A	G	Holt 2008	GoldenGate pool 2
529155	CHR0529155	A	G	Holt 2008	GoldenGate pool 1
537051	CHR0537051	T	C	Holt 2008	GoldenGate pool 1
537917	CHR0537917	T	C	Holt 2008	GoldenGate pool 1
538984	CHR0538984	A	G	Holt 2008	GoldenGate pool 2
539008	CHR0539008	A	G	Holt 2008	GoldenGate pool 1
542934	CHR0542934	T	C	Holt 2008	GoldenGate pool 1
545028	CHR0545028	T	C	Holt 2008	GoldenGate pool 2
545626	CHR0545626	T	C	Holt 2008	GoldenGate pool 1
549399	CHR0549399	T	C	Holt 2008	GoldenGate pool 1
552803	CHR0552803	T	C	Holt 2008	GoldenGate pool 1
553769	CHR0553769	A	G	Holt 2008	GoldenGate pool 1
556452	CHR0556452	A	G	Holt 2008	GoldenGate pool 1
557367	CHR0557367	A	G	Holt 2008	GoldenGate pool 1
558606	CHR0558606	A	G	Holt 2008	GoldenGate pool 1
559035	CHR0559035	T	C	Holt 2008	GoldenGate pool 1
559887	CHR0559887	T	C	Holt 2008	GoldenGate pool 1
565397	CHR0565397	T	C	Holt 2008	GoldenGate pool 1
569563	CHR0569563	A	G	Holt 2008	GoldenGate pool 1
574463	CHR0574463	T	C	Holt 2008	GoldenGate pool 1
576337	CHR0576337	A	G	Holt 2008	GoldenGate pool 1
577016	CHR0577016	A	G	Holt 2008	GoldenGate pool 1
581305	CHR0581305	T	C	Holt 2008	GoldenGate pool 1
582749	CHR0582749	T	C	Holt 2008	GoldenGate pool 1
589002	CHR0589002	A	G	Holt 2008	GoldenGate pool 1
591794	CHR0591794	T	C	Holt 2008	GoldenGate pool 1
596070	CHR0596070	A	G	Holt 2008	GoldenGate pool 1
596844	CHR0596844	T	C	Holt 2008	GoldenGate pool 1
596996	CHR0596996	A	G	Holt 2008	GoldenGate pool 1
601577	CHR0601577	A	G	Holt 2008	GoldenGate pool 1
602820	CHR0602820	T	C	Holt 2008	GoldenGate pool 1
602944	CHR0602944	T	G	Holt 2008	GoldenGate pool 1
606470	CHR0606470	A	G	Holt 2008	GoldenGate pool 1
610111	CHR0610111	T	C	Holt 2008	GoldenGate pool 1
612300	CHR0612300	A	G	Holt 2008	GoldenGate pool 1
612535	CHR0612535	T	C	Holt 2008	GoldenGate pool 1
615940	CHR0615940	T	C	Holt 2008	GoldenGate pool 1
616146	CHR0616146	T	C	Holt 2008	GoldenGate pool 1
617381	CHR0617381	T	C	Holt 2008	GoldenGate pool 1
618958	CHR0618958	T	C	Holt 2008	GoldenGate pool 1
620473	CHR0620473	T	C	Holt 2008	GoldenGate pool 1
620588	CHR0620588	A	G	Holt 2008	GoldenGate pool 1
624154	CHR0624154	A	G	Holt 2008	GoldenGate pool 1
624836	CHR0624836	T	C	Holt 2008	GoldenGate pool 1
625774	CHR0625774	T	C	Holt 2008	GoldenGate pool 1
637469	CHR0637469	T	C	Holt 2008	GoldenGate pool 1
639544	CHR0639544	T	C	Holt 2008	GoldenGate pool 1
640473	CHR0640473	A	G	Holt 2008	GoldenGate pool 1
649053	CHR0649053	T	C	Holt 2008	GoldenGate pool 1
650288	CHR0650288	A	C	Holt 2008	GoldenGate pool 1
650335	CHR0650335	A	G	Holt 2008	GoldenGate pool 2
651929	CHR0651929	T	G	Holt 2008	GoldenGate pool 1
655112	CHR0655112	T	C	Holt 2008	GoldenGate pool 1
656747	CHR0656747	A	G	Holt 2008	GoldenGate pool 1
659126	CHR0659126	T	C	Holt 2008	GoldenGate pool 1
661114	CHR0661114	T	C	Holt 2008	GoldenGate pool 1
663607	CHR0663607	A	G	Holt 2008	GoldenGate pool 1
667210	CHR0667210	C	G	Holt 2008	GoldenGate pool 1
669190	CHR0669190	T	C	Holt 2008	GoldenGate pool 1
671196	CHR0671196	T	C	Holt 2008	GoldenGate pool 1
679536	CHR0679536	T	C	Holt 2008	GoldenGate pool 1
688518	CHR0688518	A	G	Holt 2008	GoldenGate pool 1
690176	CHR0690176	A	C	Holt 2008	GoldenGate pool 1
693560	CHR0693560	T	C	Holt 2008	GoldenGate pool 1
698891	CHR0698891	A	G	Holt 2008	GoldenGate pool 1
704744	CHR0704744	A	G	Holt 2008	GoldenGate pool 1
713727	CHR0713727	T	C	Holt 2008	GoldenGate pool 1
727984	CHR0727984	A	G	Holt 2008	GoldenGate pool 1
731403	CHR0731403	A	G	Holt 2008	GoldenGate pool 1
736710	CHR0736710	T	C	Holt 2008	GoldenGate pool 1
738393	CHR0738393	T	C	Holt 2008	GoldenGate pool 1
740600	CHR0740600	T	C	Holt 2008	GoldenGate pool 1
746177	CHR0746177	T	C	Holt 2008	GoldenGate pool 1
747167	CHR0747167	T	C	Holt 2008	GoldenGate pool 1
748855	CHR0748855	A	G	Holt 2008	GoldenGate pool 1
749553	CHR0749553	T	C	Holt 2008	GoldenGate pool 1
751995	CHR0751995	A	G	Holt 2008	GoldenGate pool 1
754490	CHR0754490	T	C	Holt 2008	GoldenGate pool 1
756355	CHR0756355	T	C	Holt 2008	GoldenGate pool 1
759393	CHR0759393	A	G	Holt 2008	GoldenGate pool 1
762307	CHR0762307	A	G	Holt 2008	GoldenGate pool 1
764239	CHR0764239	T	C	Holt 2008	GoldenGate pool 1
767050	CHR0767050	T	C	Holt 2008	GoldenGate pool 1
772184	CHR0772184	A	G	Holt 2008	GoldenGate pool 1
774399	CHR0774399	A	G	Holt 2008	GoldenGate pool 1
775503	CHR0775503	A	G	Holt 2008	GoldenGate pool 1
777237	CHR0777237	T	C	Paratyphi A	GoldenGate pool 2
777447	CHR0777447	A	G	Paratyphi A	GoldenGate pool 2
783531	CHR0783531	A	G	Holt 2008	GoldenGate pool 1
783681	CHR0783681	T	C	Holt 2008	GoldenGate pool 1
788874	CHR0788874	A	G	Holt 2008	GoldenGate pool 1
795308	CHR0795308	T	C	Holt 2008	GoldenGate pool 1
799958	CHR0799958	T	C	Holt 2008	GoldenGate pool 1
809953	CHR0809953	T	C	Holt 2008	GoldenGate pool 1
811142	CHR0811142	T	C	Holt 2008	GoldenGate pool 1
814632	CHR0814632	A	G	Holt 2008	GoldenGate pool 1
816244	CHR0816244	T	C	Holt 2008	GoldenGate pool 1
817529	CHR0817529	A	G	Holt 2008	GoldenGate pool 1
819983	CHR0819983	T	C	Holt 2008	GoldenGate pool 1
822123	CHR0822123	A	C	Holt 2008	GoldenGate pool 1
839761	CHR0839761	T	C	Holt 2008	GoldenGate pool 1
843850	CHR0843850	T	C	Holt 2008	GoldenGate pool 1
845384	CHR0845384	A	G	Holt 2008	GoldenGate pool 1
852799	CHR0852799	A	G	Holt 2008	GoldenGate pool 1
856122	CHR0856122	A	G	Holt 2008	GoldenGate pool 1
856913	CHR0856913	T	C	Holt 2008	GoldenGate pool 1
857704	CHR0857704	T	C	Holt 2008	GoldenGate pool 1
860771	CHR0860771	A	G	Holt 2008	GoldenGate pool 1
862240	CHR0862240	A	G	Holt 2008	GoldenGate pool 2
868462	CHR0868462	T	C	Holt 2008	GoldenGate pool 1
869699	CHR0869699	T	C	Holt 2008	GoldenGate pool 1
874298	CHR0874298	T	C	Holt 2008	GoldenGate pool 1
877194	CHR0877194	A	G	Holt 2008	GoldenGate pool 1
879353	CHR0879353	A	G	Holt 2008	GoldenGate pool 1
879431	CHR0879431	T	A	Holt 2008	GoldenGate pool 1
880083	CHR0880083	A	G	Holt 2008	GoldenGate pool 1
889264	CHR0889264	T	G	Holt 2008	GoldenGate pool 1
891655	CHR0891655	T	C	Holt 2008	GoldenGate pool 1
896067	CHR0896067	T	C	Holt 2008	GoldenGate pool 1
898850	CHR0898850	A	G	Holt 2008	GoldenGate pool 1
901150	CHR0901150	T	C	Holt 2008	GoldenGate pool 1
908114	CHR0908114	T	C	Holt 2008	GoldenGate pool 1
908282	CHR0908282	A	G	Holt 2008	GoldenGate pool 1
909369	CHR0909369	T	C	Holt 2008	GoldenGate pool 1
909709	CHR0909709	A	G	Holt 2008	GoldenGate pool 1
909985	CHR0909985	A	G	Holt 2008	GoldenGate pool 1
910575	CHR0910575	A	G	Holt 2008	GoldenGate pool 1
911156	CHR0911156	T	C	Holt 2008	GoldenGate pool 1
912052	CHR0912052	T	C	Holt 2008	GoldenGate pool 1
923052	CHR0923052	T	C	Holt 2008	GoldenGate pool 1
927558	CHR0927558	T	C	Holt 2008	GoldenGate pool 1
936286	CHR0936286	T	C	Holt 2008	GoldenGate pool 1
936321	CHR0936321	A	G	Holt 2008	GoldenGate pool 2
938268	CHR0938268	T	C	Holt 2008	GoldenGate pool 1
940328	CHR0940328	A	G	Holt 2008	GoldenGate pool 1
940974	CHR0940974	A	G	Holt 2008	GoldenGate pool 1
950797	CHR0950797	T	C	Holt 2008	GoldenGate pool 1
955573	CHR0955573	T	C	Holt 2008	GoldenGate pool 1
962964	CHR0962964	A	G	Holt 2008	GoldenGate pool 2
964344	CHR0964344	T	C	Holt 2008	GoldenGate pool 1
970474	CHR0970474	A	G	Holt 2008	GoldenGate pool 2
974499	CHR0974499	A	G	Holt 2008	GoldenGate pool 2
979772	CHR0979772	A	G	Holt 2008	GoldenGate pool 2
986302	CHR0986302	A	G	Holt 2008	GoldenGate pool 1
990755	CHR0990755	A	G	Holt 2008	GoldenGate pool 1
997467	CHR0997467	T	C	Holt 2008	GoldenGate pool 1
1003083	CHR1003083	T	C	Holt 2008	GoldenGate pool 1
1004092	CHR1004092	T	C	Holt 2008	GoldenGate pool 1
1004837	CHR1004837	T	C	Holt 2008	GoldenGate pool 1
1005708	CHR1005708	T	C	Holt 2008	GoldenGate pool 1
1006648	CHR1006648	A	G	Holt 2008	GoldenGate pool 1
1007077	CHR1007077	A	G	Holt 2008	GoldenGate pool 1
1053111	CHR1053111	A	G	Holt 2008	GoldenGate pool 1
1055966	CHR1055966	T	C	Holt 2008	GoldenGate pool 1
1058465	CHR1058465	A	G	Holt 2008	GoldenGate pool 1
1059458	CHR1059458	A	G	Holt 2008	GoldenGate pool 1
1059615	CHR1059615	A	G	Holt 2008	GoldenGate pool 1
1060334	CHR1060334	A	G	Holt 2008	GoldenGate pool 1
1060483	CHR1060483	T	C	Holt 2008	GoldenGate pool 2
1064619	CHR1064619	T	C	Holt 2008	GoldenGate pool 1
1064777	CHR1064777	T	G	Holt 2008	GoldenGate pool 1
1072166	CHR1072166	A	G	Holt 2008	GoldenGate pool 1
1076961	CHR1076961	T	C	Holt 2008	GoldenGate pool 1
1077704	CHR1077704	T	C	Holt 2008	GoldenGate pool 1
1081523	CHR1081523	A	G	Holt 2008	GoldenGate pool 1
1083418	CHR1083418	T	C	Holt 2008	GoldenGate pool 1
1083515	CHR1083515	A	G	Holt 2008	GoldenGate pool 1
1087299	CHR1087299	T	C	Holt 2008	GoldenGate pool 1
1089254	CHR1089254	T	C	Holt 2008	GoldenGate pool 1
1090397	CHR1090397	A	G	Holt 2008	GoldenGate pool 1
1092870	CHR1092870	A	G	Holt 2008	GoldenGate pool 1
1093018	CHR1093018	A	G	Holt 2008	GoldenGate pool 1
1097918	CHR1097918	A	G	Holt 2008	GoldenGate pool 1
1098125	CHR1098125	T	C	Holt 2008	GoldenGate pool 1
1104080	CHR1104080	T	C	Holt 2008	GoldenGate pool 1
1107047	CHR1107047	T	C	Holt 2008	GoldenGate pool 1
1107851	CHR1107851	A	G	Holt 2008	GoldenGate pool 1
1113333	CHR1113333	T	C	Holt 2008	GoldenGate pool 1
1114425	CHR1114425	T	C	Holt 2008	GoldenGate pool 1
1119765	CHR1119765	T	G	Holt 2008	GoldenGate pool 2
1128035	CHR1128035	T	C	Holt 2008	GoldenGate pool 1
1128640	CHR1128640	T	C	Holt 2008	GoldenGate pool 1
1129741	CHR1129741	A	G	Holt 2008	GoldenGate pool 1
1130378	CHR1130378	A	G	Holt 2008	GoldenGate pool 1
1139402	CHR1139402	A	C	Holt 2008	GoldenGate pool 1
1142958	CHR1142958	A	G	Holt 2008	GoldenGate pool 1
1161865	CHR1161865	A	G	Holt 2008	GoldenGate pool 1
1168377	CHR1168377	T	C	Holt 2008	GoldenGate pool 1
1170058	CHR1170058	T	C	Holt 2008	GoldenGate pool 1
1175408	CHR1175408	T	C	Holt 2008	GoldenGate pool 1
1180434	CHR1180434	T	C	Holt 2008	GoldenGate pool 1
1181520	CHR1181520	T	C	Holt 2008	GoldenGate pool 1
1185578	CHR1185578	T	G	Holt 2008	GoldenGate pool 1
1188091	CHR1188091	T	C	Holt 2008	GoldenGate pool 1
1190851	CHR1190851	A	G	Holt 2008	GoldenGate pool 1
1192776	CHR1192776	T	C	Holt 2008	GoldenGate pool 1
1194406	CHR1194406	T	C	Holt 2008	GoldenGate pool 1
1194441	CHR1194441	A	G	Holt 2008	GoldenGate pool 2
1205793	CHR1205793	T	C	Holt 2008	GoldenGate pool 2
1207801	CHR1207801	A	G	Holt 2008	GoldenGate pool 1
1207977	CHR1207977	T	C	Holt 2008	GoldenGate pool 1
1208328	CHR1208328	T	C	Holt 2008	GoldenGate pool 1
1210415	CHR1210415	T	C	Holt 2008	GoldenGate pool 1
1211620	CHR1211620	T	C	Holt 2008	GoldenGate pool 1
1215669	CHR1215669	T	G	Holt 2008	GoldenGate pool 1
1216107	CHR1216107	A	G	Holt 2008	GoldenGate pool 1
1217400	CHR1217400	A	G	Holt 2008	GoldenGate pool 1
1220165	CHR1220165	T	G	Holt 2008	GoldenGate pool 2
1221385	CHR1221385	T	C	Holt 2008	GoldenGate pool 1
1223740	CHR1223740	A	G	Holt 2008	GoldenGate pool 1
1230675	CHR1230675	T	C	Holt 2008	GoldenGate pool 1
1232541	CHR1232541	A	G	Holt 2008	GoldenGate pool 1
1236205	CHR1236205	A	G	Holt 2008	GoldenGate pool 1
1239755	CHR1239755	A	G	Holt 2008	GoldenGate pool 1
1239903	CHR1239903	T	C	Holt 2008	GoldenGate pool 1
1241623	CHR1241623	T	C	Holt 2008	GoldenGate pool 1
1241966	CHR1241966	T	A	Holt 2008	GoldenGate pool 1
1245423	CHR1245423	T	C	Holt 2008	GoldenGate pool 1
1252454	CHR1252454	T	C	Holt 2008	GoldenGate pool 1
1255009	CHR1255009	A	G	Holt 2008	GoldenGate pool 1
1255268	CHR1255268	A	T	Holt 2008	GoldenGate pool 1
1255745	CHR1255745	A	G	Holt 2008	GoldenGate pool 1
1255884	CHR1255884	A	G	Holt 2008	GoldenGate pool 1
1258069	CHR1258069	T	C	Holt 2008	GoldenGate pool 1
1260228	CHR1260228	A	G	Holt 2008	GoldenGate pool 1
1266029	CHR1266029	A	G	Holt 2008	GoldenGate pool 1
1268769	CHR1268769	T	C	Holt 2008	GoldenGate pool 1
1269646	CHR1269646	A	G	Holt 2008	GoldenGate pool 1
1270888	CHR1270888	A	G	Holt 2008	GoldenGate pool 1
1271673	CHR1271673	A	G	Holt 2008	GoldenGate pool 1
1274995	CHR1274995	A	G	Holt 2008	GoldenGate pool 1
1276237	CHR1276237	A	G	Holt 2008	GoldenGate pool 1
1277796	CHR1277796	T	C	Holt 2008	GoldenGate pool 1
1278718	CHR1278718	T	C	Holt 2008	GoldenGate pool 1
1282932	CHR1282932	T	A	Holt 2008	GoldenGate pool 1
1283955	CHR1283955	T	A	Holt 2008	GoldenGate pool 2
1285523	CHR1285523	T	C	Holt 2008	GoldenGate pool 2
1286044	CHR1286044	T	C	Holt 2008	GoldenGate pool 1
1297519	CHR1297519	A	G	Holt 2008	GoldenGate pool 1
1307124	CHR1307124	A	G	Holt 2008	GoldenGate pool 1
1307254	CHR1307254	T	C	Holt 2008	GoldenGate pool 1
1311062	CHR1311062	T	C	Holt 2008	GoldenGate pool 1
1316022	CHR1316022	T	C	Holt 2008	GoldenGate pool 2
1316322	CHR1316322	A	G	Holt 2008	GoldenGate pool 1
1316960	CHR1316960	T	C	Holt 2008	GoldenGate pool 1
1318047	CHR1318047	A	G	Holt 2008	GoldenGate pool 1
1323260	CHR1323260	T	C	Holt 2008	GoldenGate pool 1
1333394	CHR1333394	T	C	Holt 2008	GoldenGate pool 1
1338194	CHR1338194	T	C	Holt 2008	GoldenGate pool 1
1338495	CHR1338495	A	C	Holt 2008	GoldenGate pool 1
1343517	CHR1343517	A	G	Holt 2008	GoldenGate pool 1
1345291	CHR1345291	A	G	Holt 2008	GoldenGate pool 1
1346047	CHR1346047	T	C	Holt 2008	GoldenGate pool 2
1348205	CHR1348205	T	C	Holt 2008	GoldenGate pool 1
1349478	CHR1349478	A	G	Holt 2008	GoldenGate pool 1
1349568	CHR1349568	A	G	Holt 2008	GoldenGate pool 1
1350330	CHR1350330	T	G	Holt 2008	GoldenGate pool 1
1353928	CHR1353928	A	G	Holt 2008	GoldenGate pool 1
1357142	CHR1357142	T	C	Holt 2008	GoldenGate pool 1
1360939	CHR1360939	T	C	Holt 2008	GoldenGate pool 1
1363838	CHR1363838	A	G	Holt 2008	GoldenGate pool 1
1365975	CHR1365975	A	G	Holt 2008	GoldenGate pool 1
1372491	CHR1372491	T	C	Holt 2008	GoldenGate pool 1
1373109	CHR1373109	A	G	Holt 2008	GoldenGate pool 1
1373502	CHR1373502	T	C	Holt 2008	GoldenGate pool 1
1374444	CHR1374444	A	G	Holt 2008	GoldenGate pool 1
1382997	CHR1382997	A	G	Holt 2008	GoldenGate pool 1
1383055	CHR1383055	A	G	Holt 2008	GoldenGate pool 2
1387916	CHR1387916	T	C	Holt 2008	GoldenGate pool 1
1393234	CHR1393234	T	C	Holt 2008	GoldenGate pool 1
1399284	CHR1399284	A	G	Holt 2008	GoldenGate pool 1
1405709	CHR1405709	T	C	Holt 2008	GoldenGate pool 1
1408039	CHR1408039	T	C	Holt 2008	GoldenGate pool 1
1408912	CHR1408912	A	G	Holt 2008	GoldenGate pool 1
1409155	CHR1409155	A	G	Holt 2008	GoldenGate pool 1
1409865	CHR1409865	A	G	Holt 2008	GoldenGate pool 1
1409951	CHR1409951	T	C	Holt 2008	GoldenGate pool 1
1411390	CHR1411390	A	G	Holt 2008	GoldenGate pool 1
1414820	CHR1414820	A	G	Holt 2008	GoldenGate pool 1
1415849	CHR1415849	A	G	Holt 2008	GoldenGate pool 1
1418869	CHR1418869	A	G	Holt 2008	GoldenGate pool 1
1423494	CHR1423494	A	G	Holt 2008	GoldenGate pool 1
1427931	CHR1427931	T	C	Holt 2008	GoldenGate pool 1
1433539	CHR1433539	T	C	Holt 2008	GoldenGate pool 2
1433893	CHR1433893	T	C	Holt 2008	GoldenGate pool 1
1436172	CHR1436172	A	G	Holt 2008	GoldenGate pool 1
1437437	CHR1437437	T	C	Holt 2008	GoldenGate pool 1
1438039	CHR1438039	A	C	Holt 2008	GoldenGate pool 1
1442243	CHR1442243	T	G	Holt 2008	GoldenGate pool 1
1443197	CHR1443197	T	C	Holt 2008	GoldenGate pool 1
1443681	CHR1443681	T	C	Holt 2008	GoldenGate pool 1
1444796	CHR1444796	A	G	Holt 2008	GoldenGate pool 1
1445031	CHR1445031	A	G	Holt 2008	GoldenGate pool 1
1446137	CHR1446137	T	C	Holt 2008	GoldenGate pool 1
1448782	CHR1448782	T	C	Holt 2008	GoldenGate pool 1
1451103	CHR1451103	A	G	Holt 2008	GoldenGate pool 1
1453466	CHR1453466	T	C	Holt 2008	GoldenGate pool 1
1456035	CHR1456035	A	G	Holt 2008	GoldenGate pool 1
1459106	CHR1459106	G	C	Holt 2008	GoldenGate pool 1
1461553	CHR1461553	A	G	Holt 2008	GoldenGate pool 1
1465236	CHR1465236	A	G	Holt 2008	GoldenGate pool 1
1465872	CHR1465872	A	G	Holt 2008	GoldenGate pool 1
1470663	CHR1470663	T	C	Holt 2008	GoldenGate pool 1
1471352	CHR1471352	A	G	Holt 2008	GoldenGate pool 2
1476058	CHR1476058	T	C	Holt 2008	GoldenGate pool 1
1476956	CHR1476956	A	G	Holt 2008	GoldenGate pool 1
1478054	CHR1478054	A	C	Holt 2008	GoldenGate pool 1
1481653	CHR1481653	T	C	Holt 2008	GoldenGate pool 1
1485540	CHR1485540	T	C	Holt 2008	GoldenGate pool 1
1487716	CHR1487716	A	G	Holt 2008	GoldenGate pool 1
1488469	CHR1488469	T	C	Holt 2008	GoldenGate pool 2
1489511	CHR1489511	T	A	Holt 2008	GoldenGate pool 1
1497035	CHR1497035	T	C	Holt 2008	GoldenGate pool 1
1497733	CHR1497733	A	G	Holt 2008	GoldenGate pool 1
1498189	CHR1498189	T	C	Holt 2008	GoldenGate pool 1
1498605	CHR1498605	A	G	Holt 2008	GoldenGate pool 1
1503591	CHR1503591	T	G	Holt 2008	GoldenGate pool 1
1505561	CHR1505561	T	C	Holt 2008	GoldenGate pool 1
1505774	CHR1505774	T	G	Holt 2008	GoldenGate pool 1
1508446	CHR1508446	A	G	Holt 2008	GoldenGate pool 1
1510047	CHR1510047	A	G	Holt 2008	GoldenGate pool 1
1512537	CHR1512537	T	C	Holt 2008	GoldenGate pool 1
1512793	CHR1512793	T	C	Holt 2008	GoldenGate pool 1
1514171	CHR1514171	A	G	Holt 2008	GoldenGate pool 1
1515215	CHR1515215	A	G	Holt 2008	GoldenGate pool 1
1520015	CHR1520015	T	C	Holt 2008	GoldenGate pool 1
1521917	CHR1521917	A	G	Holt 2008	GoldenGate pool 1
1522886	CHR1522886	A	G	Holt 2008	GoldenGate pool 1
1522911	CHR1522911	A	G	Holt 2008	GoldenGate pool 2
1524530	CHR1524530	T	C	Holt 2008	GoldenGate pool 1
1525942	CHR1525942	A	G	Holt 2008	GoldenGate pool 1
1525989	CHR1525989	T	C	Holt 2008	GoldenGate pool 2
1527873	CHR1527873	T	C	Holt 2008	GoldenGate pool 1
1530677	CHR1530677	A	G	Holt 2008	GoldenGate pool 1
1531250	CHR1531250	T	C	Holt 2008	GoldenGate pool 1
1531640	CHR1531640	A	G	Holt 2008	GoldenGate pool 1
1535365	CHR1535365	T	C	Holt 2008	GoldenGate pool 1
1575323	CHR1575323	T	C	Holt 2008	GoldenGate pool 2
1597938	CHR1597938	T	C	Holt 2008	GoldenGate pool 1
1598269	CHR1598269	A	G	Holt 2008	GoldenGate pool 1
1600475	CHR1600475	A	G	Holt 2008	GoldenGate pool 1
1601413	CHR1601413	A	G	Holt 2008	GoldenGate pool 1
1603790	CHR1603790	T	C	Holt 2008	GoldenGate pool 2
1605762	CHR1605762	T	G	Holt 2008	GoldenGate pool 1
1608852	CHR1608852	T	C	Holt 2008	GoldenGate pool 1
1609576	CHR1609576	A	G	Holt 2008	GoldenGate pool 1
1611651	CHR1611651	A	G	Holt 2008	GoldenGate pool 2
1615194	CHR1615194	A	C	Holt 2008	GoldenGate pool 1
1615350	CHR1615350	T	C	Holt 2008	GoldenGate pool 1
1619735	CHR1619735	T	C	Holt 2008	GoldenGate pool 1
1623690	CHR1623690	A	C	Holt 2008	GoldenGate pool 1
1626025	CHR1626025	T	C	Holt 2008	GoldenGate pool 1
1628069	CHR1628069	A	G	Holt 2008	GoldenGate pool 1
1628200	CHR1628200	T	C	Holt 2008	GoldenGate pool 1
1628960	CHR1628960	A	G	Holt 2008	GoldenGate pool 1
1629304	CHR1629304	A	G	Holt 2008	GoldenGate pool 2
1629926	CHR1629926	A	G	Holt 2008	GoldenGate pool 1
1631424	CHR1631424	A	G	Holt 2008	GoldenGate pool 1
1634223	CHR1634223	T	C	Holt 2008	GoldenGate pool 1
1647997	CHR1647997	A	G	Holt 2008	GoldenGate pool 1
1649036	CHR1649036	T	C	Holt 2008	GoldenGate pool 2
1656288	CHR1656288	T	C	Holt 2008	GoldenGate pool 1
1657492	CHR1657492	A	G	Holt 2008	GoldenGate pool 1
1661849	CHR1661849	A	G	Holt 2008	GoldenGate pool 1
1665511	CHR1665511	A	G	Holt 2008	GoldenGate pool 1
1666368	CHR1666368	A	G	Holt 2008	GoldenGate pool 1
1666665	CHR1666665	T	C	Holt 2008	GoldenGate pool 1
1667129	CHR1667129	A	C	Holt 2008	GoldenGate pool 1
1669786	CHR1669786	A	G	Holt 2008	GoldenGate pool 1
1671080	CHR1671080	A	G	Holt 2008	GoldenGate pool 1
1673220	CHR1673220	T	C	Holt 2008	GoldenGate pool 2
1674863	CHR1674863	T	C	Holt 2008	GoldenGate pool 1
1675724	CHR1675724	A	G	Holt 2008	GoldenGate pool 1
1682427	CHR1682427	T	C	Holt 2008	GoldenGate pool 1
1685156	CHR1685156	A	G	Holt 2008	GoldenGate pool 1
1688503	CHR1688503	A	G	Holt 2008	GoldenGate pool 1
1688541	CHR1688541	A	G	Holt 2008	GoldenGate pool 2
1688965	CHR1688965	A	G	Holt 2008	GoldenGate pool 1
1692376	CHR1692376	T	C	Holt 2008	GoldenGate pool 1
1701223	CHR1701223	T	G	Holt 2008	GoldenGate pool 1
1701952	CHR1701952	T	C	Holt 2008	GoldenGate pool 1
1710184	CHR1710184	A	G	Holt 2008	GoldenGate pool 1
1711004	CHR1711004	T	C	Holt 2008	GoldenGate pool 1
1721140	CHR1721140	A	G	Holt 2008	GoldenGate pool 1
1725011	CHR1725011	A	G	Holt 2008	GoldenGate pool 1
1727065	CHR1727065	T	C	Holt 2008	GoldenGate pool 1
1733056	CHR1733056	A	G	Holt 2008	GoldenGate pool 2
1742233	CHR1742233	A	G	Holt 2008	GoldenGate pool 1
1747341	CHR1747341	T	G	Holt 2008	GoldenGate pool 1
1749355	CHR1749355	T	C	Holt 2008	GoldenGate pool 1
1750798	CHR1750798	A	G	Holt 2008	GoldenGate pool 1
1755898	CHR1755898	T	C	Holt 2008	GoldenGate pool 1
1756288	CHR1756288	A	G	Holt 2008	GoldenGate pool 1
1756757	CHR1756757	A	G	Holt 2008	GoldenGate pool 1
1764122	CHR1764122	T	C	Holt 2008	GoldenGate pool 1
1764931	CHR1764931	A	G	Holt 2008	GoldenGate pool 2
1768540	CHR1768540	A	G	Holt 2008	GoldenGate pool 1
1768889	CHR1768889	A	G	Holt 2008	GoldenGate pool 1
1770015	CHR1770015	T	C	Holt 2008	GoldenGate pool 1
1772249	CHR1772249	A	G	Holt 2008	GoldenGate pool 1
1774484	CHR1774484	A	G	Holt 2008	GoldenGate pool 1
1774857	CHR1774857	T	C	Holt 2008	GoldenGate pool 1
1775176	CHR1775176	A	G	Holt 2008	GoldenGate pool 1
1777278	CHR1777278	T	C	Holt 2008	GoldenGate pool 1
1783304	CHR1783304	T	C	Holt 2008	GoldenGate pool 1
1783538	CHR1783538	A	C	Holt 2008	GoldenGate pool 1
1784272	CHR1784272	A	G	Holt 2008	GoldenGate pool 1
1786966	CHR1786966	A	C	Holt 2008	GoldenGate pool 1
1801220	CHR1801220	T	C	Holt 2008	GoldenGate pool 1
1806093	CHR1806093	A	G	Holt 2008	GoldenGate pool 1
1810417	CHR1810417	A	G	Holt 2008	GoldenGate pool 1
1810914	CHR1810914	A	G	Holt 2008	GoldenGate pool 1
1812679	CHR1812679	T	C	Holt 2008	GoldenGate pool 1
1816618	CHR1816618	A	G	Holt 2008	GoldenGate pool 1
1816946	CHR1816946	T	C	Holt 2008	GoldenGate pool 1
1818688	CHR1818688	A	G	Holt 2008	GoldenGate pool 1
1821270	CHR1821270	A	G	Holt 2008	GoldenGate pool 1
1824170	CHR1824170	A	G	Holt 2008	GoldenGate pool 1
1827485	CHR1827485	A	G	Holt 2008	GoldenGate pool 1
1828594	CHR1828594	A	G	Holt 2008	GoldenGate pool 1
1832572	CHR1832572	A	G	Holt 2008	GoldenGate pool 1
1838566	CHR1838566	T	C	Holt 2008	GoldenGate pool 1
1840727	CHR1840727	A	G	Holt 2008	GoldenGate pool 1
1840765	CHR1840765	A	G	Holt 2008	GoldenGate pool 2
1841558	CHR1841558	A	G	Holt 2008	GoldenGate pool 1
1844477	CHR1844477	T	C	Holt 2008	GoldenGate pool 1
1846754	CHR1846754	T	C	Holt 2008	GoldenGate pool 1
1858850	CHR1858850	T	C	Holt 2008	GoldenGate pool 1
1859355	CHR1859355	T	C	Holt 2008	GoldenGate pool 1
1860487	CHR1860487	A	G	Holt 2008	GoldenGate pool 1
1860681	CHR1860681	A	G	Holt 2008	GoldenGate pool 1
1860742	CHR1860742	A	G	Holt 2008	GoldenGate pool 1
1861972	CHR1861972	T	C	Holt 2008	GoldenGate pool 1
1864880	CHR1864880	A	C	Holt 2008	GoldenGate pool 2
1867762	CHR1867762	A	G	Holt 2008	GoldenGate pool 1
1871633	CHR1871633	A	G	Holt 2008	GoldenGate pool 1
1873212	CHR1873212	A	G	Holt 2008	GoldenGate pool 1
1873751	CHR1873751	T	C	Holt 2008	GoldenGate pool 1
1873870	CHR1873870	T	C	Holt 2008	GoldenGate pool 1
1875747	CHR1875747	A	G	Holt 2008	GoldenGate pool 1
1876846	CHR1876846	T	C	Holt 2008	GoldenGate pool 1
1877786	CHR1877786	A	G	Holt 2008	GoldenGate pool 1
1880058	CHR1880058	T	C	Holt 2008	GoldenGate pool 1
1880209	CHR1880209	T	C	Holt 2008	GoldenGate pool 1
1883499	CHR1883499	T	C	Holt 2008	GoldenGate pool 1
1883689	CHR1883689	A	G	Holt 2008	GoldenGate pool 1
1885028	CHR1885028	A	G	Holt 2008	GoldenGate pool 2
1886152	CHR1886152	A	G	Holt 2008	GoldenGate pool 1
1937433	CHR1937433	C	G	Holt 2008	GoldenGate pool 1
1938278	CHR1938278	T	C	Holt 2008	GoldenGate pool 1
1941309	CHR1941309	A	G	Holt 2008	GoldenGate pool 1
1942511	CHR1942511	A	G	Holt 2008	GoldenGate pool 2
1943833	CHR1943833	A	G	Holt 2008	GoldenGate pool 1
1945058	CHR1945058	T	C	Holt 2008	GoldenGate pool 1
1955921	CHR1955921	A	G	Holt 2008	GoldenGate pool 1
1962515	CHR1962515	T	C	Holt 2008	GoldenGate pool 1
1968169	CHR1968169	A	G	Holt 2008	GoldenGate pool 1
1968714	CHR1968714	T	C	Holt 2008	GoldenGate pool 1
1980633	CHR1980633	A	G	Holt 2008	GoldenGate pool 1
1986692	CHR1986692	T	C	Holt 2008	GoldenGate pool 1
1987307	CHR1987307	A	G	Holt 2008	GoldenGate pool 1
1987830	CHR1987830	T	C	Holt 2008	GoldenGate pool 1
1989962	CHR1989962	T	C	Holt 2008	GoldenGate pool 1
1992500	CHR1992500	A	G	Holt 2008	GoldenGate pool 1
1993615	CHR1993615	A	G	Holt 2008	GoldenGate pool 1
2004493	CHR2004493	T	C	Holt 2008	GoldenGate pool 1
2008278	CHR2008278	T	C	Holt 2008	GoldenGate pool 1
2009877	CHR2009877	A	C	Holt 2008	GoldenGate pool 1
2010645	CHR2010645	T	C	Holt 2008	GoldenGate pool 1
2013993	CHR2013993	A	G	Holt 2008	GoldenGate pool 1
2018676	CHR2018676	A	G	Holt 2008	GoldenGate pool 1
2019207	CHR2019207	A	G	Holt 2008	GoldenGate pool 1
2019418	CHR2019418	A	C	Holt 2008	GoldenGate pool 1
2032361	CHR2032361	T	C	Holt 2008	GoldenGate pool 1
2037995	CHR2037995	A	G	Holt 2008	GoldenGate pool 1
2043345	CHR2043345	T	C	Holt 2008	GoldenGate pool 1
2045810	CHR2045810	A	G	Holt 2008	GoldenGate pool 1
2047143	CHR2047143	T	C	Holt 2008	GoldenGate pool 1
2048320	CHR2048320	A	G	Holt 2008	GoldenGate pool 1
2050305	CHR2050305	A	G	Holt 2008	GoldenGate pool 1
2050628	CHR2050628	A	G	Holt 2008	GoldenGate pool 1
2051128	CHR2051128	A	G	Holt 2008	GoldenGate pool 1
2060893	CHR2060893	A	G	Holt 2008	GoldenGate pool 2
2068452	CHR2068452	T	C	Holt 2008	GoldenGate pool 1
2073793	CHR2073793	T	C	Holt 2008	GoldenGate pool 1
2075121	CHR2075121	A	G	Holt 2008	GoldenGate pool 1
2075394	CHR2075394	T	C	Holt 2008	GoldenGate pool 2
2081202	CHR2081202	A	G	Holt 2008	GoldenGate pool 1
2084210	CHR2084210	T	C	Holt 2008	GoldenGate pool 2
2084869	CHR2084869	A	G	Holt 2008	GoldenGate pool 1
2085549	CHR2085549	A	G	Holt 2008	GoldenGate pool 1
2086601	CHR2086601	A	G	Holt 2008	GoldenGate pool 1
2090176	CHR2090176	T	C	Holt 2008	GoldenGate pool 1
2090500	CHR2090500	T	G	Holt 2008	GoldenGate pool 1
2091176	CHR2091176	T	C	Holt 2008	GoldenGate pool 1
2094645	CHR2094645	T	C	Holt 2008	GoldenGate pool 1
2095916	CHR2095916	A	G	Holt 2008	GoldenGate pool 1
2097574	CHR2097574	A	C	Holt 2008	GoldenGate pool 1
2106232	CHR2106232	T	C	Holt 2008	GoldenGate pool 2
2107050	CHR2107050	A	G	Holt 2008	GoldenGate pool 1
2107509	CHR2107509	A	G	Holt 2008	GoldenGate pool 1
2111111	CHR2111111	A	G	Holt 2008	GoldenGate pool 1
2113430	CHR2113430	T	C	Holt 2008	GoldenGate pool 1
2124003	CHR2124003	T	C	Holt 2008	GoldenGate pool 1
2124795	CHR2124795	T	C	Holt 2008	GoldenGate pool 1
2132352	CHR2132352	A	G	Holt 2008	GoldenGate pool 1
2134179	CHR2134179	A	G	Holt 2008	GoldenGate pool 1
2138975	CHR2138975	T	C	Holt 2008	GoldenGate pool 1
2146189	CHR2146189	A	G	Holt 2008	GoldenGate pool 1
2153765	CHR2153765	A	G	Holt 2008	GoldenGate pool 1
2155112	CHR2155112	A	G	Holt 2008	GoldenGate pool 1
2155907	CHR2155907	A	G	Holt 2008	GoldenGate pool 2
2159792	CHR2159792	T	C	Holt 2008	GoldenGate pool 2
2160807	CHR2160807	A	G	Holt 2008	GoldenGate pool 1
2173262	CHR2173262	T	C	Holt 2008	GoldenGate pool 1
2173644	CHR2173644	A	G	Holt 2008	GoldenGate pool 1
2175415	CHR2175415	A	G	Holt 2008	GoldenGate pool 1
2177639	CHR2177639	A	G	Holt 2008	GoldenGate pool 1
2178761	CHR2178761	T	C	Holt 2008	GoldenGate pool 1
2179195	CHR2179195	T	C	Holt 2008	GoldenGate pool 1
2179830	CHR2179830	A	G	Holt 2008	GoldenGate pool 1
2180670	CHR2180670	A	G	Holt 2008	GoldenGate pool 1
2183183	CHR2183183	A	G	Holt 2008	GoldenGate pool 1
2189901	CHR2189901	T	C	Holt 2008	GoldenGate pool 1
2194092	CHR2194092	A	G	Holt 2008	GoldenGate pool 1
2195522	CHR2195522	T	C	Holt 2008	GoldenGate pool 1
2201678	CHR2201678	T	C	Holt 2008	GoldenGate pool 1
2202853	CHR2202853	T	C	Holt 2008	GoldenGate pool 1
2203310	CHR2203310	T	C	Holt 2008	GoldenGate pool 1
2207564	CHR2207564	A	G	Holt 2008	GoldenGate pool 1
2211864	CHR2211864	T	C	Holt 2008	GoldenGate pool 1
2212276	CHR2212276	T	C	Holt 2008	GoldenGate pool 1
2212296	CHR2212296	T	C	Holt 2008	GoldenGate pool 2
2212419	CHR2212419	A	G	Holt 2008	GoldenGate pool 1
2212504	CHR2212504	T	C	Holt 2008	GoldenGate pool 1
2217319	CHR2217319	A	G	Holt 2008	GoldenGate pool 1
2219215	CHR2219215	A	G	Holt 2008	GoldenGate pool 1
2219526	CHR2219526	A	C	Holt 2008	GoldenGate pool 1
2219851	CHR2219851	T	C	Holt 2008	GoldenGate pool 1
2220389	CHR2220389	A	G	Holt 2008	GoldenGate pool 1
2220469	CHR2220469	A	G	Holt 2008	GoldenGate pool 1
2220542	CHR2220542	A	G	Holt 2008	GoldenGate pool 1
2220704	CHR2220704	T	C	Holt 2008	GoldenGate pool 1
2221582	CHR2221582	A	G	Holt 2008	GoldenGate pool 1
2221756	CHR2221756	A	G	Holt 2008	GoldenGate pool 1
2224656	CHR2224656	A	G	Holt 2008	GoldenGate pool 1
2225193	CHR2225193	A	G	Holt 2008	GoldenGate pool 1
2229746	CHR2229746	A	G	Holt 2008	GoldenGate pool 1
2230333	CHR2230333	A	G	Holt 2008	GoldenGate pool 1
2232044	CHR2232044	A	G	Holt 2008	GoldenGate pool 1
2232258	CHR2232258	A	G	Holt 2008	GoldenGate pool 1
2233752	CHR2233752	T	C	Holt 2008	GoldenGate pool 1
2234032	CHR2234032	T	C	Holt 2008	GoldenGate pool 1
2238594	CHR2238594	A	G	Holt 2008	GoldenGate pool 2
2239954	CHR2239954	A	G	Holt 2008	GoldenGate pool 2
2240471	CHR2240471	A	G	Holt 2008	GoldenGate pool 1
2244671	CHR2244671	A	C	Holt 2008	GoldenGate pool 1
2244702	CHR2244702	A	G	Holt 2008	GoldenGate pool 2
2252359	CHR2252359	T	C	Holt 2008	GoldenGate pool 1
2252622	CHR2252622	T	C	Holt 2008	GoldenGate pool 1
2254838	CHR2254838	T	C	Holt 2008	GoldenGate pool 1
2259044	CHR2259044	T	C	Holt 2008	GoldenGate pool 1
2266569	CHR2266569	A	G	Holt 2008	GoldenGate pool 1
2267653	CHR2267653	A	G	Holt 2008	GoldenGate pool 1
2269835	CHR2269835	A	G	Holt 2008	GoldenGate pool 1
2273669	CHR2273669	A	G	Holt 2008	GoldenGate pool 1
2274507	CHR2274507	A	G	Holt 2008	GoldenGate pool 1
2277980	CHR2277980	A	G	Holt 2008	GoldenGate pool 1
2281117	CHR2281117	A	G	Holt 2008	GoldenGate pool 1
2284333	CHR2284333	T	C	Holt 2008	GoldenGate pool 1
2285985	CHR2285985	A	G	Holt 2008	GoldenGate pool 1
2288504	CHR2288504	T	C	Holt 2008	GoldenGate pool 1
2291051	CHR2291051	A	G	Holt 2008	GoldenGate pool 1
2292334	CHR2292334	A	G	Holt 2008	GoldenGate pool 1
2301969	CHR2301969	T	C	Holt 2008	GoldenGate pool 1
2310642	CHR2310642	T	C	Holt 2008	GoldenGate pool 1
2316433	CHR2316433	A	G	Holt 2008	GoldenGate pool 1
2321715	CHR2321715	A	G	Holt 2008	GoldenGate pool 1
2326680	CHR2326680	A	G	Holt 2008	GoldenGate pool 1
2329502	CHR2329502	T	C	Holt 2008	GoldenGate pool 1
2332398	CHR2332398	T	C	Holt 2008	GoldenGate pool 1
2335851	CHR2335851	A	G	Holt 2008	GoldenGate pool 1
2336707	CHR2336707	T	C	Holt 2008	GoldenGate pool 1
2338998	CHR2338998	T	C	Holt 2008	GoldenGate pool 1
2340316	CHR2340316	T	C	Holt 2008	GoldenGate pool 1
2341469	CHR2341469	T	C	Holt 2008	GoldenGate pool 1
2342045	CHR2342045	A	G	Holt 2008	GoldenGate pool 2
2343128	CHR2343128	A	G	Holt 2008	GoldenGate pool 1
2343508	CHR2343508	T	C	Holt 2008	GoldenGate pool 1
2344944	CHR2344944	A	G	Holt 2008	GoldenGate pool 1
2347560	CHR2347560	T	C	Holt 2008	GoldenGate pool 1
2348633	CHR2348633	A	G	Holt 2008	GoldenGate pool 1
2350085	CHR2350085	A	G	Holt 2008	GoldenGate pool 1
2353129	CHR2353129	A	G	Holt 2008	GoldenGate pool 1
2355266	CHR2355266	A	G	Holt 2008	GoldenGate pool 1
2361169	CHR2361169	T	C	Holt 2008	GoldenGate pool 1
2363790	CHR2363790	T	C	Holt 2008	GoldenGate pool 1
2366560	CHR2366560	T	C	Holt 2008	GoldenGate pool 1
2372548	CHR2372548	A	G	Holt 2008	GoldenGate pool 1
2375803	CHR2375803	A	G	Holt 2008	GoldenGate pool 1
2382552	CHR2382552	A	G	Holt 2008	GoldenGate pool 1
2394239	CHR2394239	A	G	Holt 2008	GoldenGate pool 1
2394915	CHR2394915	T	C	Holt 2008	GoldenGate pool 1
2404592	CHR2404592	T	C	Holt 2008	GoldenGate pool 1
2405390	CHR2405390	A	G	Holt 2008	GoldenGate pool 1
2407109	CHR2407109	A	G	Holt 2008	GoldenGate pool 1
2407678	CHR2407678	A	G	Holt 2008	GoldenGate pool 1
2410958	CHR2410958	T	C	Holt 2008	GoldenGate pool 1
2422174	CHR2422174	T	C	Holt 2008	GoldenGate pool 1
2428397	CHR2428397	A	G	Holt 2008	GoldenGate pool 1
2434829	CHR2434829	A	G	Holt 2008	GoldenGate pool 1
2437155	CHR2437155	A	G	Holt 2008	GoldenGate pool 1
2443649	CHR2443649	T	G	Holt 2008	GoldenGate pool 1
2445860	CHR2445860	A	G	Holt 2008	GoldenGate pool 1
2448388	CHR2448388	A	G	Holt 2008	GoldenGate pool 1
2450679	CHR2450679	A	G	Holt 2008	GoldenGate pool 1
2455586	CHR2455586	A	G	Holt 2008	GoldenGate pool 1
2455835	CHR2455835	A	G	Holt 2008	GoldenGate pool 1
2469118	CHR2469118	T	A	Holt 2008	GoldenGate pool 2
2477023	CHR2477023	T	C	Holt 2008	GoldenGate pool 1
2477181	CHR2477181	A	G	Holt 2008	GoldenGate pool 2
2480339	CHR2480339	T	C	Holt 2008	GoldenGate pool 2
2481763	CHR2481763	A	G	Holt 2008	GoldenGate pool 2
2482820	CHR2482820	A	G	Holt 2008	GoldenGate pool 2
2485939	CHR2485939	A	G	Holt 2008	GoldenGate pool 2
2488128	CHR2488128	T	C	Holt 2008	GoldenGate pool 2
2495154	CHR2495154	A	G	Holt 2008	GoldenGate pool 2
2497191	CHR2497191	A	G	Holt 2008	GoldenGate pool 2
2497753	CHR2497753	A	G	Holt 2008	GoldenGate pool 2
2500527	CHR2500527	T	C	Holt 2008	GoldenGate pool 2
2501090	CHR2501090	T	C	Holt 2008	GoldenGate pool 1
2506725	CHR2506725	T	C	Holt 2008	GoldenGate pool 2
2511331	CHR2511331	A	G	Holt 2008	GoldenGate pool 1
2511812	CHR2511812	T	C	Holt 2008	GoldenGate pool 2
2514016	CHR2514016	T	G	Holt 2008	GoldenGate pool 1
2514566	CHR2514566	T	C	Holt 2008	GoldenGate pool 2
2515747	CHR2515747	T	C	Holt 2008	GoldenGate pool 1
2520833	CHR2520833	A	C	Holt 2008	GoldenGate pool 2
2524800	CHR2524800	T	C	Holt 2008	GoldenGate pool 2
2529964	CHR2529964	A	G	Holt 2008	GoldenGate pool 2
2530509	CHR2530509	T	C	Holt 2008	GoldenGate pool 2
2531338	CHR2531338	T	C	Holt 2008	GoldenGate pool 1
2534393	CHR2534393	T	C	Holt 2008	GoldenGate pool 2
2538933	CHR2538933	T	C	Holt 2008	GoldenGate pool 2
2540259	CHR2540259	A	G	Holt 2008	GoldenGate pool 2
2541493	CHR2541493	A	G	Holt 2008	GoldenGate pool 2
2541830	CHR2541830	T	C	Holt 2008	GoldenGate pool 1
2541874	CHR2541874	A	C	Holt 2008	GoldenGate pool 2
2543029	CHR2543029	T	C	Holt 2008	GoldenGate pool 1
2546877	CHR2546877	T	C	Holt 2008	GoldenGate pool 2
2547868	CHR2547868	A	G	Holt 2008	GoldenGate pool 1
2556917	CHR2556917	T	C	Holt 2008	GoldenGate pool 2
2568312	CHR2568312	A	G	Holt 2008	GoldenGate pool 2
2568970	CHR2568970	A	G	Holt 2008	GoldenGate pool 2
2572532	CHR2572532	A	G	Holt 2008	GoldenGate pool 2
2575176	CHR2575176	A	G	Holt 2008	GoldenGate pool 1
2594638	CHR2594638	A	G	Holt 2008	GoldenGate pool 1
2605735	CHR2605735	A	G	Holt 2008	GoldenGate pool 2
2607443	CHR2607443	A	G	Holt 2008	GoldenGate pool 2
2609497	CHR2609497	A	G	Holt 2008	GoldenGate pool 2
2614138	CHR2614138	A	G	Holt 2008	GoldenGate pool 1
2614962	CHR2614962	A	G	Holt 2008	GoldenGate pool 1
2615881	CHR2615881	A	G	Holt 2008	GoldenGate pool 2
2616805	CHR2616805	A	G	Holt 2008	GoldenGate pool 1
2618829	CHR2618829	T	C	Holt 2008	GoldenGate pool 2
2625940	CHR2625940	A	C	Holt 2008	GoldenGate pool 2
2627605	CHR2627605	T	C	Holt 2008	GoldenGate pool 2
2628127	CHR2628127	A	G	Holt 2008	GoldenGate pool 1
2633016	CHR2633016	T	C	Holt 2008	GoldenGate pool 2
2634864	CHR2634864	T	C	Holt 2008	GoldenGate pool 2
2636992	CHR2636992	A	G	Holt 2008	GoldenGate pool 1
2639792	CHR2639792	T	C	Holt 2008	GoldenGate pool 2
2644302	CHR2644302	T	C	Holt 2008	GoldenGate pool 2
2648045	CHR2648045	A	G	Holt 2008	GoldenGate pool 1
2655851	CHR2655851	T	C	Holt 2008	GoldenGate pool 2
2662189	CHR2662189	T	C	Holt 2008	GoldenGate pool 2
2662406	CHR2662406	A	G	Holt 2008	GoldenGate pool 2
2662536	CHR2662536	A	C	Holt 2008	GoldenGate pool 2
2669640	CHR2669640	T	C	Holt 2008	GoldenGate pool 2
2670035	CHR2670035	T	C	Holt 2008	GoldenGate pool 2
2673289	CHR2673289	T	C	Holt 2008	GoldenGate pool 2
2675634	CHR2675634	A	G	Holt 2008	GoldenGate pool 2
2678255	CHR2678255	T	C	Holt 2008	GoldenGate pool 2
2680154	CHR2680154	A	C	Holt 2008	GoldenGate pool 2
2681850	CHR2681850	A	G	Holt 2008	GoldenGate pool 2
2681965	CHR2681965	A	G	Holt 2008	GoldenGate pool 2
2683736	CHR2683736	A	G	Holt 2008	GoldenGate pool 2
2687846	CHR2687846	A	G	Holt 2008	GoldenGate pool 2
2700466	CHR2700466	T	C	Holt 2008	GoldenGate pool 2
2701111	CHR2701111	A	G	Holt 2008	GoldenGate pool 2
2702127	CHR2702127	T	C	Holt 2008	GoldenGate pool 1
2704095	CHR2704095	A	G	Holt 2008	GoldenGate pool 2
2711454	CHR2711454	T	C	Holt 2008	GoldenGate pool 2
2717944	CHR2717944	T	G	Holt 2008	GoldenGate pool 1
2725770	CHR2725770	T	C	Holt 2008	GoldenGate pool 2
2733102	CHR2733102	A	G	Holt 2008	GoldenGate pool 2
2734126	CHR2734126	A	G	Holt 2008	GoldenGate pool 1
2735557	CHR2735557	T	C	Holt 2008	GoldenGate pool 2
2737027	CHR2737027	A	G	Holt 2008	GoldenGate pool 2
2737371	CHR2737371	T	C	Holt 2008	GoldenGate pool 1
2741773	CHR2741773	A	G	Holt 2008	GoldenGate pool 1
2743543	CHR2743543	C	G	Holt 2008	GoldenGate pool 2
2746073	CHR2746073	A	G	Holt 2008	GoldenGate pool 2
2750483	CHR2750483	T	C	Holt 2008	GoldenGate pool 2
2750755	CHR2750755	A	G	Holt 2008	GoldenGate pool 2
2751236	CHR2751236	A	C	Holt 2008	GoldenGate pool 2
2756126	CHR2756126	A	C	Holt 2008	GoldenGate pool 1
2757994	CHR2757994	A	G	Holt 2008	GoldenGate pool 1
2784543	CHR2784543	A	G	Holt 2008	GoldenGate pool 2
2795862	CHR2795862	A	G	Holt 2008	GoldenGate pool 2
2796449	CHR2796449	A	G	Holt 2008	GoldenGate pool 2
2796634	CHR2796634	T	C	Holt 2008	GoldenGate pool 1
2797242	CHR2797242	T	C	Holt 2008	GoldenGate pool 1
2799637	CHR2799637	A	G	Holt 2008	GoldenGate pool 2
2800451	CHR2800451	A	G	Holt 2008	GoldenGate pool 1
2803095	CHR2803095	A	G	Holt 2008	GoldenGate pool 1
2804049	CHR2804049	A	G	Holt 2008	GoldenGate pool 1
2804084	CHR2804084	A	G	Holt 2008	GoldenGate pool 2
2813073	CHR2813073	A	G	Holt 2008	GoldenGate pool 2
2821776	CHR2821776	T	C	Holt 2008	GoldenGate pool 1
2826691	CHR2826691	A	G	Holt 2008	GoldenGate pool 2
2830966	CHR2830966	T	C	Holt 2008	GoldenGate pool 1
2831455	CHR2831455	T	C	Holt 2008	GoldenGate pool 2
2841460	CHR2841460	T	C	Holt 2008	GoldenGate pool 2
2848028	CHR2848028	A	G	Holt 2008	GoldenGate pool 2
2849267	CHR2849267	T	C	Holt 2008	GoldenGate pool 2
2851942	CHR2851942	A	G	Holt 2008	GoldenGate pool 1
2852151	CHR2852151	A	G	Holt 2008	GoldenGate pool 2
2852629	CHR2852629	A	G	Holt 2008	GoldenGate pool 2
2855849	CHR2855849	A	G	Holt 2008	GoldenGate pool 2
2865184	CHR2865184	A	C	Holt 2008	GoldenGate pool 2
2870117	CHR2870117	A	G	Holt 2008	GoldenGate pool 2
2870474	CHR2870474	A	G	Holt 2008	GoldenGate pool 1
2871824	CHR2871824	A	G	Holt 2008	GoldenGate pool 2
2873407	CHR2873407	A	G	Holt 2008	GoldenGate pool 2
2874145	CHR2874145	T	C	Holt 2008	GoldenGate pool 1
2874749	CHR2874749	A	G	Holt 2008	GoldenGate pool 1
2875160	CHR2875160	A	G	Holt 2008	GoldenGate pool 1
2886419	CHR2886419	A	C	Holt 2008	GoldenGate pool 1
2903443	CHR2903443	T	C	Holt 2008	GoldenGate pool 2
2920653	CHR2920653	T	C	Holt 2008	GoldenGate pool 2
2923474	CHR2923474	A	C	Holt 2008	GoldenGate pool 2
2925318	CHR2925318	T	C	Holt 2008	GoldenGate pool 1
2926605	CHR2926605	T	C	Holt 2008	GoldenGate pool 1
2929367	CHR2929367	A	G	Holt 2008	GoldenGate pool 1
2930222	CHR2930222	A	G	Holt 2008	GoldenGate pool 2
2937293	CHR2937293	A	G	Holt 2008	GoldenGate pool 2
2940651	CHR2940651	A	G	Holt 2008	GoldenGate pool 2
2945477	CHR2945477	A	G	Holt 2008	GoldenGate pool 2
2947412	CHR2947412	A	G	Holt 2008	GoldenGate pool 2
2951600	CHR2951600	A	G	Holt 2008	GoldenGate pool 2
2952080	CHR2952080	A	G	Holt 2008	GoldenGate pool 2
2956364	CHR2956364	T	C	Holt 2008	GoldenGate pool 2
2967186	CHR2967186	T	C	Holt 2008	GoldenGate pool 1
2967484	CHR2967484	A	G	Holt 2008	GoldenGate pool 2
2972433	CHR2972433	T	C	Holt 2008	GoldenGate pool 2
2974832	CHR2974832	A	G	Holt 2008	GoldenGate pool 2
2976312	CHR2976312	A	G	Holt 2008	GoldenGate pool 1
3000481	CHR3000481	A	C	Holt 2008	GoldenGate pool 1
3004181	CHR3004181	T	C	Holt 2008	GoldenGate pool 2
3005984	CHR3005984	T	C	Holt 2008	GoldenGate pool 2
3011863	CHR3011863	T	C	Holt 2008	GoldenGate pool 2
3012948	CHR3012948	T	C	Holt 2008	GoldenGate pool 2
3013096	CHR3013096	A	G	Holt 2008	GoldenGate pool 1
3017825	CHR3017825	T	C	Holt 2008	GoldenGate pool 2
3018881	CHR3018881	T	C	Holt 2008	GoldenGate pool 2
3019851	CHR3019851	A	G	Holt 2008	GoldenGate pool 1
3022230	CHR3022230	T	C	Holt 2008	GoldenGate pool 1
3023262	CHR3023262	A	G	Holt 2008	GoldenGate pool 2
3030708	CHR3030708	T	C	Holt 2008	GoldenGate pool 2
3035138	CHR3035138	A	G	Holt 2008	GoldenGate pool 2
3035486	CHR3035486	A	G	Holt 2008	GoldenGate pool 1
3039937	CHR3039937	T	G	Holt 2008	GoldenGate pool 1
3044604	CHR3044604	T	G	Holt 2008	GoldenGate pool 1
3060368	CHR3060368	T	C	Holt 2008	GoldenGate pool 2
3061539	CHR3061539	A	G	Holt 2008	GoldenGate pool 1
3061568	CHR3061568	A	G	Holt 2008	GoldenGate pool 2
3062722	CHR3062722	T	C	Holt 2008	GoldenGate pool 1
3064606	CHR3064606	A	G	Holt 2008	GoldenGate pool 1
3069182	CHR3069182	A	G	Holt 2008	GoldenGate pool 2
3072813	CHR3072813	A	G	Holt 2008	GoldenGate pool 2
3074611	CHR3074611	A	G	Holt 2008	GoldenGate pool 1
3076045	CHR3076045	T	C	Holt 2008	GoldenGate pool 2
3089811	CHR3089811	A	G	Holt 2008	GoldenGate pool 2
3090777	CHR3090777	A	G	Holt 2008	GoldenGate pool 2
3091712	CHR3091712	A	G	Holt 2008	GoldenGate pool 1
3098925	CHR3098925	T	C	Holt 2008	GoldenGate pool 1
3110728	CHR3110728	T	C	Holt 2008	GoldenGate pool 2
3114071	CHR3114071	C	G	Holt 2008	GoldenGate pool 2
3118694	CHR3118694	T	C	Holt 2008	GoldenGate pool 2
3126784	CHR3126784	T	C	Holt 2008	GoldenGate pool 2
3128867	CHR3128867	A	G	Holt 2008	GoldenGate pool 2
3132841	CHR3132841	T	C	Holt 2008	GoldenGate pool 1
3134944	CHR3134944	T	C	Holt 2008	GoldenGate pool 2
3134993	CHR3134993	T	A	Holt 2008	GoldenGate pool 1
3136415	CHR3136415	T	C	Holt 2008	GoldenGate pool 2
3136519	CHR3136519	T	C	Holt 2008	GoldenGate pool 1
3138205	CHR3138205	A	G	Holt 2008	GoldenGate pool 1
3138571	CHR3138571	T	G	Holt 2008	GoldenGate pool 1
3140931	CHR3140931	A	G	Holt 2008	GoldenGate pool 1
3141244	CHR3141244	T	C	Holt 2008	GoldenGate pool 1
3142420	CHR3142420	A	C	Holt 2008	GoldenGate pool 2
3144053	CHR3144053	A	C	Holt 2008	GoldenGate pool 2
3145399	CHR3145399	T	C	Holt 2008	GoldenGate pool 1
3150988	CHR3150988	T	C	Holt 2008	GoldenGate pool 1
3152650	CHR3152650	A	G	Holt 2008	GoldenGate pool 2
3152879	CHR3152879	A	G	Holt 2008	GoldenGate pool 2
3161161	CHR3161161	T	C	Holt 2008	GoldenGate pool 1
3162146	CHR3162146	A	C	Holt 2008	GoldenGate pool 2
3165048	CHR3165048	A	G	Holt 2008	GoldenGate pool 1
3169545	CHR3169545	T	C	Holt 2008	GoldenGate pool 2
3170168	CHR3170168	A	G	Holt 2008	GoldenGate pool 2
3171542	CHR3171542	A	G	Holt 2008	GoldenGate pool 2
3177001	CHR3177001	A	C	Holt 2008	GoldenGate pool 1
3179172	CHR3179172	T	C	Holt 2008	GoldenGate pool 1
3179228	CHR3179228	A	G	Holt 2008	GoldenGate pool 2
3181984	CHR3181984	A	C	Holt 2008	GoldenGate pool 1
3184334	CHR3184334	A	G	Holt 2008	GoldenGate pool 2
3189563	CHR3189563	A	G	Holt 2008	GoldenGate pool 2
3191109	CHR3191109	T	C	Holt 2008	GoldenGate pool 2
3197330	CHR3197330	T	C	Holt 2008	GoldenGate pool 2
3200876	CHR3200876	C	G	Holt 2008	GoldenGate pool 2
3203640	CHR3203640	A	G	Holt 2008	GoldenGate pool 2
3211775	CHR3211775	A	G	Holt 2008	GoldenGate pool 2
3217295	CHR3217295	T	C	Holt 2008	GoldenGate pool 2
3217452	CHR3217452	A	G	Holt 2008	GoldenGate pool 2
3221783	CHR3221783	T	C	Holt 2008	GoldenGate pool 1
3222674	CHR3222674	T	C	Holt 2008	GoldenGate pool 2
3225500	CHR3225500	T	C	Holt 2008	GoldenGate pool 2
3228196	CHR3228196	T	C	Holt 2008	GoldenGate pool 2
3234470	CHR3234470	A	G	Holt 2008	GoldenGate pool 2
3234817	CHR3234817	T	C	Holt 2008	GoldenGate pool 1
3238010	CHR3238010	A	G	Holt 2008	GoldenGate pool 2
3239301	CHR3239301	T	C	Holt 2008	GoldenGate pool 1
3240816	CHR3240816	T	C	Holt 2008	GoldenGate pool 2
3241920	CHR3241920	T	C	Holt 2008	GoldenGate pool 1
3247160	CHR3247160	A	G	Holt 2008	GoldenGate pool 2
3248991	CHR3248991	A	G	Holt 2008	GoldenGate pool 1
3249821	CHR3249821	A	G	Holt 2008	GoldenGate pool 2
3251868	CHR3251868	T	C	Holt 2008	GoldenGate pool 1
3251959	CHR3251959	A	G	Holt 2008	GoldenGate pool 2
3251991	CHR3251991	A	G	Holt 2008	GoldenGate pool 1
3253322	CHR3253322	A	G	Holt 2008	GoldenGate pool 2
3260938	CHR3260938	A	G	Holt 2008	GoldenGate pool 1
3267690	CHR3267690	A	G	Holt 2008	GoldenGate pool 2
3268291	CHR3268291	T	C	Holt 2008	GoldenGate pool 1
3268322	CHR3268322	A	G	Holt 2008	GoldenGate pool 2
3270086	CHR3270086	T	C	Holt 2008	GoldenGate pool 2
3270393	CHR3270393	A	G	Holt 2008	GoldenGate pool 1
3277830	CHR3277830	T	C	Holt 2008	GoldenGate pool 2
3282804	CHR3282804	A	G	Holt 2008	GoldenGate pool 1
3283896	CHR3283896	A	C	Holt 2008	GoldenGate pool 1
3287084	CHR3287084	A	G	Holt 2008	GoldenGate pool 2
3299998	CHR3299998	A	C	Holt 2008	GoldenGate pool 2
3308333	CHR3308333	T	C	Holt 2008	GoldenGate pool 2
3310579	CHR3310579	T	C	Holt 2008	GoldenGate pool 2
3312635	CHR3312635	T	C	Holt 2008	GoldenGate pool 2
3314896	CHR3314896	A	G	Holt 2008	GoldenGate pool 2
3314983	CHR3314983	A	G	Holt 2008	GoldenGate pool 2
3316230	CHR3316230	T	C	Holt 2008	GoldenGate pool 2
3317511	CHR3317511	T	C	Holt 2008	GoldenGate pool 2
3317752	CHR3317752	A	G	Holt 2008	GoldenGate pool 2
3320824	CHR3320824	T	C	Holt 2008	GoldenGate pool 1
3325331	CHR3325331	T	C	Holt 2008	GoldenGate pool 2
3339125	CHR3339125	A	G	Holt 2008	GoldenGate pool 2
3341513	CHR3341513	A	G	Holt 2008	GoldenGate pool 1
3344285	CHR3344285	A	G	Holt 2008	GoldenGate pool 1
3347689	CHR3347689	T	C	Holt 2008	GoldenGate pool 2
3354611	CHR3354611	T	C	Holt 2008	GoldenGate pool 2
3357386	CHR3357386	T	C	Holt 2008	GoldenGate pool 2
3360344	CHR3360344	T	C	Holt 2008	GoldenGate pool 1
3361086	CHR3361086	T	G	Holt 2008	GoldenGate pool 2
3368641	CHR3368641	T	C	Holt 2008	GoldenGate pool 2
3369163	CHR3369163	A	G	Holt 2008	GoldenGate pool 2
3369399	CHR3369399	A	G	Holt 2008	GoldenGate pool 2
3370111	CHR3370111	T	C	Holt 2008	GoldenGate pool 2
3385016	CHR3385016	A	G	Holt 2008	GoldenGate pool 1
3392097	CHR3392097	A	G	Holt 2008	GoldenGate pool 2
3409272	CHR3409272	A	G	Holt 2008	GoldenGate pool 2
3426826	CHR3426826	T	C	Holt 2008	GoldenGate pool 1
3428665	CHR3428665	T	C	Holt 2008	GoldenGate pool 1
3432508	CHR3432508	A	G	Holt 2008	GoldenGate pool 2
3434756	CHR3434756	T	C	Holt 2008	GoldenGate pool 2
3441649	CHR3441649	A	G	Holt 2008	GoldenGate pool 1
3444861	CHR3444861	T	C	Holt 2008	GoldenGate pool 2
3445057	CHR3445057	A	G	Holt 2008	GoldenGate pool 2
3445258	CHR3445258	T	C	Holt 2008	GoldenGate pool 2
3448727	CHR3448727	T	C	Holt 2008	GoldenGate pool 2
3448991	CHR3448991	T	C	Holt 2008	GoldenGate pool 2
3452142	CHR3452142	A	G	Holt 2008	GoldenGate pool 2
3461181	CHR3461181	T	C	Holt 2008	GoldenGate pool 2
3466292	CHR3466292	A	G	Holt 2008	GoldenGate pool 2
3471300	CHR3471300	A	G	Holt 2008	GoldenGate pool 1
3475293	CHR3475293	A	G	Holt 2008	GoldenGate pool 2
3482864	CHR3482864	A	G	Holt 2008	GoldenGate pool 2
3483324	CHR3483324	T	C	Holt 2008	GoldenGate pool 2
3484909	CHR3484909	A	G	Holt 2008	GoldenGate pool 2
3488539	CHR3488539	T	C	Holt 2008	GoldenGate pool 1
3493032	CHR3493032	A	G	Holt 2008	GoldenGate pool 1
3498544	CHR3498544	A	G	Holt 2008	GoldenGate pool 2
3511513	CHR3511513	A	G	Holt 2008	GoldenGate pool 2
3549475	CHR3549475	A	G	Holt 2008	GoldenGate pool 2
3558719	CHR3558719	A	G	Holt 2008	GoldenGate pool 2
3559850	CHR3559850	A	G	Holt 2008	GoldenGate pool 2
3563369	CHR3563369	A	G	Holt 2008	GoldenGate pool 2
3564379	CHR3564379	A	G	Holt 2008	GoldenGate pool 2
3569562	CHR3569562	A	G	Holt 2008	GoldenGate pool 1
3574152	CHR3574152	A	G	Holt 2008	GoldenGate pool 2
3593580	CHR3593580	T	C	Holt 2008	GoldenGate pool 1
3594473	CHR3594473	T	C	Holt 2008	GoldenGate pool 1
3607438	CHR3607438	A	G	Holt 2008	GoldenGate pool 2
3616362	CHR3616362	A	G	Holt 2008	GoldenGate pool 2
3622503	CHR3622503	T	C	Holt 2008	GoldenGate pool 2
3623826	CHR3623826	A	G	Holt 2008	GoldenGate pool 1
3628593	CHR3628593	T	C	Holt 2008	GoldenGate pool 2
3631319	CHR3631319	A	G	Holt 2008	GoldenGate pool 1
3641107	CHR3641107	T	C	Holt 2008	GoldenGate pool 1
3642604	CHR3642604	A	G	Holt 2008	GoldenGate pool 2
3648643	CHR3648643	T	C	Holt 2008	GoldenGate pool 1
3653869	CHR3653869	A	G	Holt 2008	GoldenGate pool 2
3657458	CHR3657458	T	C	Holt 2008	GoldenGate pool 1
3659647	CHR3659647	T	C	Holt 2008	GoldenGate pool 2
3661658	CHR3661658	T	C	Holt 2008	GoldenGate pool 2
3671361	CHR3671361	T	C	Holt 2008	GoldenGate pool 2
3674788	CHR3674788	A	G	Holt 2008	GoldenGate pool 1
3676611	CHR3676611	T	A	Holt 2008	GoldenGate pool 2
3678028	CHR3678028	A	G	Holt 2008	GoldenGate pool 2
3681845	CHR3681845	T	C	Holt 2008	GoldenGate pool 1
3686805	CHR3686805	T	C	Holt 2008	GoldenGate pool 1
3689465	CHR3689465	A	G	Holt 2008	GoldenGate pool 2
3690737	CHR3690737	A	G	Holt 2008	GoldenGate pool 2
3693688	CHR3693688	T	C	Holt 2008	GoldenGate pool 2
3694120	CHR3694120	T	C	Holt 2008	GoldenGate pool 1
3696150	CHR3696150	A	G	Holt 2008	GoldenGate pool 1
3697344	CHR3697344	T	C	Holt 2008	GoldenGate pool 2
3704343	CHR3704343	A	C	Holt 2008	GoldenGate pool 2
3709727	CHR3709727	A	G	Holt 2008	GoldenGate pool 2
3723442	CHR3723442	T	C	Holt 2008	GoldenGate pool 1
3723763	CHR3723763	A	G	Holt 2008	GoldenGate pool 2
3726836	CHR3726836	T	C	Holt 2008	GoldenGate pool 2
3726995	CHR3726995	A	G	Holt 2008	GoldenGate pool 2
3733101	CHR3733101	T	C	Holt 2008	GoldenGate pool 2
3740645	CHR3740645	T	C	Holt 2008	GoldenGate pool 2
3756542	CHR3756542	A	G	Holt 2008	GoldenGate pool 2
3758724	CHR3758724	T	C	Holt 2008	GoldenGate pool 2
3759872	CHR3759872	A	G	Holt 2008	GoldenGate pool 1
3763724	CHR3763724	A	G	Holt 2008	GoldenGate pool 2
3763992	CHR3763992	A	G	Holt 2008	GoldenGate pool 2
3768874	CHR3768874	T	C	Holt 2008	GoldenGate pool 2
3769702	CHR3769702	T	G	Holt 2008	GoldenGate pool 2
3771450	CHR3771450	A	G	Holt 2008	GoldenGate pool 2
3776453	CHR3776453	A	G	Holt 2008	GoldenGate pool 2
3779112	CHR3779112	A	G	Holt 2008	GoldenGate pool 1
3782060	CHR3782060	T	C	Holt 2008	GoldenGate pool 2
3786449	CHR3786449	T	C	Holt 2008	GoldenGate pool 1
3789887	CHR3789887	T	C	Holt 2008	GoldenGate pool 2
3795807	CHR3795807	T	C	Holt 2008	GoldenGate pool 2
3796059	CHR3796059	A	G	Holt 2008	GoldenGate pool 2
3796278	CHR3796278	A	G	Holt 2008	GoldenGate pool 2
3798725	CHR3798725	T	C	Holt 2008	GoldenGate pool 1
3800398	CHR3800398	T	C	Holt 2008	GoldenGate pool 1
3808407	CHR3808407	T	C	Holt 2008	GoldenGate pool 1
3818809	CHR3818809	A	G	Holt 2008	GoldenGate pool 1
3820597	CHR3820597	A	G	Holt 2008	GoldenGate pool 2
3824223	CHR3824223	A	G	Holt 2008	GoldenGate pool 2
3824631	CHR3824631	T	G	Holt 2008	GoldenGate pool 2
3828699	CHR3828699	T	C	Holt 2008	GoldenGate pool 2
3828852	CHR3828852	T	A	Holt 2008	GoldenGate pool 1
3828879	CHR3828879	A	C	Holt 2008	GoldenGate pool 2
3837546	CHR3837546	T	C	Holt 2008	GoldenGate pool 2
3838729	CHR3838729	T	C	Holt 2008	GoldenGate pool 2
3840844	CHR3840844	A	G	Holt 2008	GoldenGate pool 2
3841339	CHR3841339	T	C	Holt 2008	GoldenGate pool 2
3841969	CHR3841969	A	G	Holt 2008	GoldenGate pool 2
3843665	CHR3843665	T	C	Holt 2008	GoldenGate pool 2
3849776	CHR3849776	T	C	Holt 2008	GoldenGate pool 2
3857080	CHR3857080	T	C	Holt 2008	GoldenGate pool 2
3859841	CHR3859841	T	C	Holt 2008	GoldenGate pool 1
3871193	CHR3871193	A	G	Holt 2008	GoldenGate pool 2
3880961	CHR3880961	A	G	Holt 2008	GoldenGate pool 2
3896811	CHR3896811	A	G	Holt 2008	GoldenGate pool 1
3907893	CHR3907893	A	G	Holt 2008	GoldenGate pool 1
3914466	CHR3914466	T	C	Holt 2008	GoldenGate pool 2
3918421	CHR3918421	A	G	Holt 2008	GoldenGate pool 2
3921727	CHR3921727	T	C	Holt 2008	GoldenGate pool 1
3923777	CHR3923777	T	C	Holt 2008	GoldenGate pool 2
3925405	CHR3925405	T	C	Holt 2008	GoldenGate pool 2
3933346	CHR3933346	A	G	Holt 2008	GoldenGate pool 2
3933770	CHR3933770	A	G	Holt 2008	GoldenGate pool 1
3933818	CHR3933818	T	C	Holt 2008	GoldenGate pool 2
3940491	CHR3940491	A	G	Holt 2008	GoldenGate pool 2
3940993	CHR3940993	T	C	Holt 2008	GoldenGate pool 1
3950316	CHR3950316	T	C	Holt 2008	GoldenGate pool 2
3951813	CHR3951813	T	C	Holt 2008	GoldenGate pool 1
3952836	CHR3952836	A	G	Holt 2008	GoldenGate pool 2
3953229	CHR3953229	T	C	Holt 2008	GoldenGate pool 2
3956543	CHR3956543	A	G	Holt 2008	GoldenGate pool 2
3958590	CHR3958590	T	C	Holt 2008	GoldenGate pool 2
3964505	CHR3964505	A	G	Holt 2008	GoldenGate pool 2
3967524	CHR3967524	T	C	Holt 2008	GoldenGate pool 1
3968954	CHR3968954	A	G	Holt 2008	GoldenGate pool 1
3969761	CHR3969761	A	G	Holt 2008	GoldenGate pool 2
3974800	CHR3974800	T	C	Holt 2008	GoldenGate pool 2
3996052	CHR3996052	T	C	Holt 2008	GoldenGate pool 2
3997213	CHR3997213	T	C	Holt 2008	GoldenGate pool 2
4001855	CHR4001855	T	C	Holt 2008	GoldenGate pool 1
4002581	CHR4002581	T	C	Holt 2008	GoldenGate pool 1
4011178	CHR4011178	A	G	Holt 2008	GoldenGate pool 2
4014790	CHR4014790	A	G	Holt 2008	GoldenGate pool 1
4019716	CHR4019716	T	G	Holt 2008	GoldenGate pool 2
4020201	CHR4020201	T	C	Holt 2008	GoldenGate pool 2
4022477	CHR4022477	T	C	Holt 2008	GoldenGate pool 1
4025665	CHR4025665	T	C	Holt 2008	GoldenGate pool 2
4025756	CHR4025756	T	C	Holt 2008	GoldenGate pool 1
4045826	CHR4045826	A	G	Holt 2008	GoldenGate pool 2
4047319	CHR4047319	A	G	Holt 2008	GoldenGate pool 1
4051118	CHR4051118	A	G	Holt 2008	GoldenGate pool 2
4051793	CHR4051793	T	G	Holt 2008	GoldenGate pool 2
4070889	CHR4070889	A	G	Holt 2008	GoldenGate pool 2
4074239	CHR4074239	T	C	Holt 2008	GoldenGate pool 2
4079882	CHR4079882	T	C	Holt 2008	GoldenGate pool 1
4081497	CHR4081497	T	C	Holt 2008	GoldenGate pool 1
4081548	CHR4081548	A	G	Holt 2008	GoldenGate pool 2
4084601	CHR4084601	A	G	Holt 2008	GoldenGate pool 2
4088258	CHR4088258	A	C	Holt 2008	GoldenGate pool 1
4088522	CHR4088522	T	C	Holt 2008	GoldenGate pool 2
4088915	CHR4088915	T	C	Holt 2008	GoldenGate pool 1
4089230	CHR4089230	A	G	Holt 2008	GoldenGate pool 1
4094437	CHR4094437	A	G	Holt 2008	GoldenGate pool 1
4103847	CHR4103847	T	C	Holt 2008	GoldenGate pool 1
4109953	CHR4109953	T	C	Holt 2008	GoldenGate pool 2
4111651	CHR4111651	T	C	Holt 2008	GoldenGate pool 1
4111813	CHR4111813	T	C	Holt 2008	GoldenGate pool 2
4116730	CHR4116730	A	G	Holt 2008	GoldenGate pool 2
4117904	CHR4117904	T	C	Holt 2008	GoldenGate pool 2
4120201	CHR4120201	T	C	Holt 2008	GoldenGate pool 1
4126426	CHR4126426	A	G	Holt 2008	GoldenGate pool 2
4129460	CHR4129460	A	G	Holt 2008	GoldenGate pool 2
4130216	CHR4130216	T	C	Holt 2008	GoldenGate pool 1
4132985	CHR4132985	A	G	Holt 2008	GoldenGate pool 2
4133822	CHR4133822	T	C	Holt 2008	GoldenGate pool 1
4137162	CHR4137162	A	G	Holt 2008	GoldenGate pool 2
4153478	CHR4153478	T	C	Holt 2008	GoldenGate pool 2
4154087	CHR4154087	T	C	Holt 2008	GoldenGate pool 2
4160293	CHR4160293	A	G	Holt 2008	GoldenGate pool 1
4164742	CHR4164742	T	C	Holt 2008	GoldenGate pool 1
4165270	CHR4165270	A	G	Holt 2008	GoldenGate pool 2
4165815	CHR4165815	T	C	Holt 2008	GoldenGate pool 2
4166620	CHR4166620	A	G	Holt 2008	GoldenGate pool 2
4166855	CHR4166855	A	G	Holt 2008	GoldenGate pool 2
4167856	CHR4167856	T	C	Holt 2008	GoldenGate pool 2
4168579	CHR4168579	T	C	Holt 2008	GoldenGate pool 2
4170529	CHR4170529	A	G	Holt 2008	GoldenGate pool 2
4172039	CHR4172039	A	G	Holt 2008	GoldenGate pool 2
4172649	CHR4172649	A	G	Holt 2008	GoldenGate pool 1
4172947	CHR4172947	A	G	Holt 2008	GoldenGate pool 2
4174935	CHR4174935	T	C	Holt 2008	GoldenGate pool 1
4187017	CHR4187017	A	G	Holt 2008	GoldenGate pool 2
4188422	CHR4188422	A	G	Holt 2008	GoldenGate pool 1
4188557	CHR4188557	T	C	Holt 2008	GoldenGate pool 1
4191049	CHR4191049	A	G	Holt 2008	GoldenGate pool 2
4192610	CHR4192610	T	C	Holt 2008	GoldenGate pool 2
4192752	CHR4192752	A	G	Holt 2008	GoldenGate pool 1
4192891	CHR4192891	A	G	Holt 2008	GoldenGate pool 1
4196421	CHR4196421	T	C	Holt 2008	GoldenGate pool 2
4196909	CHR4196909	A	G	Holt 2008	GoldenGate pool 1
4197624	CHR4197624	T	C	Holt 2008	GoldenGate pool 2
4198949	CHR4198949	A	C	Holt 2008	GoldenGate pool 2
4202982	CHR4202982	A	G	Holt 2008	GoldenGate pool 2
4206496	CHR4206496	A	C	Holt 2008	GoldenGate pool 2
4206652	CHR4206652	T	C	Holt 2008	GoldenGate pool 2
4208305	CHR4208305	A	G	Holt 2008	GoldenGate pool 1
4209783	CHR4209783	T	C	Holt 2008	GoldenGate pool 1
4214165	CHR4214165	T	C	Holt 2008	GoldenGate pool 2
4215341	CHR4215341	T	C	Holt 2008	GoldenGate pool 1
4215975	CHR4215975	A	G	Holt 2008	GoldenGate pool 2
4223836	CHR4223836	T	C	Holt 2008	GoldenGate pool 1
4227132	CHR4227132	T	C	Holt 2008	GoldenGate pool 1
4229953	CHR4229953	A	G	Holt 2008	GoldenGate pool 2
4231852	CHR4231852	T	C	Holt 2008	GoldenGate pool 1
4240887	CHR4240887	A	G	Holt 2008	GoldenGate pool 2
4245803	CHR4245803	T	C	Holt 2008	GoldenGate pool 2
4249633	CHR4249633	A	G	Holt 2008	GoldenGate pool 2
4253640	CHR4253640	A	G	Holt 2008	GoldenGate pool 2
4256854	CHR4256854	A	G	Holt 2008	GoldenGate pool 2
4265240	CHR4265240	T	C	Holt 2008	GoldenGate pool 1
4265892	CHR4265892	T	C	Holt 2008	GoldenGate pool 1
4273783	CHR4273783	A	C	Holt 2008	GoldenGate pool 2
4275421	CHR4275421	A	G	Holt 2008	GoldenGate pool 2
4280657	CHR4280657	T	C	Holt 2008	GoldenGate pool 1
4283042	CHR4283042	T	C	Holt 2008	GoldenGate pool 2
4288860	CHR4288860	T	C	Holt 2008	GoldenGate pool 2
4292360	CHR4292360	A	C	Holt 2008	GoldenGate pool 2
4293562	CHR4293562	A	G	Holt 2008	GoldenGate pool 1
4297211	CHR4297211	A	C	Holt 2008	GoldenGate pool 2
4302573	CHR4302573	A	G	Holt 2008	GoldenGate pool 1
4306542	CHR4306542	T	C	Holt 2008	GoldenGate pool 2
4307214	CHR4307214	T	C	Holt 2008	GoldenGate pool 2
4310120	CHR4310120	T	C	Holt 2008	GoldenGate pool 1
4311406	CHR4311406	T	C	Holt 2008	GoldenGate pool 2
4312495	CHR4312495	T	C	Holt 2008	GoldenGate pool 2
4314521	CHR4314521	A	G	Holt 2008	GoldenGate pool 1
4324045	CHR4324045	T	C	Holt 2008	GoldenGate pool 2
4325174	CHR4325174	T	C	Holt 2008	GoldenGate pool 2
4325902	CHR4325902	T	C	Holt 2008	GoldenGate pool 2
4332253	CHR4332253	T	C	Holt 2008	GoldenGate pool 2
4345680	CHR4345680	T	C	Holt 2008	GoldenGate pool 2
4351312	CHR4351312	T	C	Holt 2008	GoldenGate pool 2
4353543	CHR4353543	T	C	Holt 2008	GoldenGate pool 2
4357638	CHR4357638	T	C	Holt 2008	GoldenGate pool 1
4357696	CHR4357696	A	G	Holt 2008	GoldenGate pool 2
4365339	CHR4365339	A	G	Holt 2008	GoldenGate pool 2
4367595	CHR4367595	A	G	Holt 2008	GoldenGate pool 2
4374703	CHR4374703	A	G	Holt 2008	GoldenGate pool 2
4376040	CHR4376040	A	G	Holt 2008	GoldenGate pool 2
4386986	CHR4386986	A	G	Holt 2008	GoldenGate pool 2
4390155	CHR4390155	T	C	Holt 2008	GoldenGate pool 2
4392988	CHR4392988	T	A	Holt 2008	GoldenGate pool 2
4400675	CHR4400675	T	C	Holt 2008	GoldenGate pool 2
4405615	CHR4405615	T	C	Holt 2008	GoldenGate pool 2
4410138	CHR4410138	T	C	Holt 2008	GoldenGate pool 1
4419738	CHR4419738	A	C	Holt 2008	GoldenGate pool 1
4421664	CHR4421664	T	C	Holt 2008	GoldenGate pool 1
4425010	CHR4425010	A	G	Holt 2008	GoldenGate pool 2
4426133	CHR4426133	T	C	Holt 2008	GoldenGate pool 2
4431245	CHR4431245	A	G	Holt 2008	GoldenGate pool 2
4436542	CHR4436542	A	G	Holt 2008	GoldenGate pool 1
4439253	CHR4439253	T	C	Holt 2008	GoldenGate pool 2
4444330	CHR4444330	A	G	Holt 2008	GoldenGate pool 2
4448855	CHR4448855	A	T	Holt 2008	GoldenGate pool 1
4449237	CHR4449237	A	G	Holt 2008	GoldenGate pool 1
4458167	CHR4458167	A	G	Holt 2008	GoldenGate pool 2
4459276	CHR4459276	A	G	Holt 2008	GoldenGate pool 2
4462499	CHR4462499	T	C	Holt 2008	GoldenGate pool 2
4471142	CHR4471142	T	C	Holt 2008	GoldenGate pool 2
4472580	CHR4472580	T	C	Holt 2008	GoldenGate pool 1
4517406	CHR4517406	T	C	Holt 2008	GoldenGate pool 2
4517476	CHR4517476	T	G	Holt 2008	GoldenGate pool 2
4518117	CHR4518117	A	G	Holt 2008	GoldenGate pool 2
4518204	CHR4518204	A	G	Holt 2008	GoldenGate pool 2
4520669	CHR4520669	T	C	Holt 2008	GoldenGate pool 2
4531906	CHR4531906	A	G	Holt 2008	GoldenGate pool 2
4543386	CHR4543386	A	G	Holt 2008	GoldenGate pool 2
4543623	CHR4543623	A	G	Holt 2008	GoldenGate pool 1
4545568	CHR4545568	A	G	Holt 2008	GoldenGate pool 1
4548834	CHR4548834	A	G	Holt 2008	GoldenGate pool 1
4548896	CHR4548896	T	C	Holt 2008	GoldenGate pool 1
4555415	CHR4555415	A	G	Holt 2008	GoldenGate pool 2
4561516	CHR4561516	A	G	Holt 2008	GoldenGate pool 1
4568342	CHR4568342	T	C	Holt 2008	GoldenGate pool 1
4572078	CHR4572078	T	C	Holt 2008	GoldenGate pool 2
4580600	CHR4580600	A	G	Holt 2008	GoldenGate pool 2
4582560	CHR4582560	A	G	Holt 2008	GoldenGate pool 1
4590027	CHR4590027	T	C	Holt 2008	GoldenGate pool 1
4591017	CHR4591017	A	G	Holt 2008	GoldenGate pool 1
4594390	CHR4594390	T	C	Holt 2008	GoldenGate pool 1
4594759	CHR4594759	T	C	Holt 2008	GoldenGate pool 2
4598002	CHR4598002	T	C	Holt 2008	GoldenGate pool 1
4605295	CHR4605295	T	G	Holt 2008	GoldenGate pool 1
4608392	CHR4608392	A	G	Holt 2008	GoldenGate pool 1
4612064	CHR4612064	T	C	Holt 2008	GoldenGate pool 1
4619720	CHR4619720	T	C	Holt 2008	GoldenGate pool 1
4620427	CHR4620427	A	G	Holt 2008	GoldenGate pool 1
4625569	CHR4625569	T	C	Holt 2008	GoldenGate pool 2
4628243	CHR4628243	T	G	Holt 2008	GoldenGate pool 2
4629607	CHR4629607	A	G	Holt 2008	GoldenGate pool 2
4640387	CHR4640387	A	G	Holt 2008	GoldenGate pool 2
4641099	CHR4641099	A	G	Holt 2008	GoldenGate pool 2
4641981	CHR4641981	A	C	Holt 2008	GoldenGate pool 2
4646471	CHR4646471	T	A	Holt 2008	GoldenGate pool 2
4647061	CHR4647061	A	G	Holt 2008	GoldenGate pool 1
4648252	CHR4648252	T	C	Holt 2008	GoldenGate pool 2
4654055	CHR4654055	A	G	Holt 2008	GoldenGate pool 2
4654141	CHR4654141	T	C	Holt 2008	GoldenGate pool 2
4661693	CHR4661693	T	C	Holt 2008	GoldenGate pool 2
4665891	CHR4665891	A	G	Holt 2008	GoldenGate pool 1
4666454	CHR4666454	G	C	Holt 2008	GoldenGate pool 2
4666765	CHR4666765	T	C	Holt 2008	GoldenGate pool 2
4670862	CHR4670862	A	C	Holt 2008	GoldenGate pool 1
4674173	CHR4674173	T	C	Holt 2008	GoldenGate pool 2
4677815	CHR4677815	A	C	Holt 2008	GoldenGate pool 2
4680295	CHR4680295	A	T	Holt 2008	GoldenGate pool 1
4683211	CHR4683211	A	G	Holt 2008	GoldenGate pool 2
4708244	CHR4708244	T	C	Holt 2008	GoldenGate pool 2
4709007	CHR4709007	T	C	Holt 2008	GoldenGate pool 2
4712246	CHR4712246	T	C	Holt 2008	GoldenGate pool 1
4712369	CHR4712369	A	G	Holt 2008	GoldenGate pool 1
4717153	CHR4717153	T	C	Holt 2008	GoldenGate pool 2
4722143	CHR4722143	A	G	Holt 2008	GoldenGate pool 1
4722486	CHR4722486	T	C	Holt 2008	GoldenGate pool 2
4726725	CHR4726725	A	G	Holt 2008	GoldenGate pool 1
4727796	CHR4727796	A	G	Holt 2008	GoldenGate pool 2
4732401	CHR4732401	T	C	Holt 2008	GoldenGate pool 2
4740406	CHR4740406	T	G	Holt 2008	GoldenGate pool 2
4740885	CHR4740885	T	G	Holt 2008	GoldenGate pool 1
4748726	CHR4748726	A	G	Holt 2008	GoldenGate pool 1
4753225	CHR4753225	T	C	Holt 2008	GoldenGate pool 2
4753502	CHR4753502	C	G	Holt 2008	GoldenGate pool 2
4753571	CHR4753571	T	C	Holt 2008	GoldenGate pool 2
4754913	CHR4754913	A	G	Holt 2008	GoldenGate pool 2
4758481	CHR4758481	A	G	Holt 2008	GoldenGate pool 2
4759129	CHR4759129	A	G	Holt 2008	GoldenGate pool 2
4759872	CHR4759872	A	G	Holt 2008	GoldenGate pool 2
4766655	CHR4766655	T	C	Holt 2008	GoldenGate pool 2
4766889	CHR4766889	A	G	Holt 2008	GoldenGate pool 2
4773498	CHR4773498	A	G	Holt 2008	GoldenGate pool 2
4775254	CHR4775254	A	C	Holt 2008	GoldenGate pool 2
4779023	CHR4779023	A	G	Holt 2008	GoldenGate pool 2
4797098	CHR4797098	T	C	Holt 2008	GoldenGate pool 2
4801308	CHR4801308	T	C	Holt 2008	GoldenGate pool 2
4804749	CHR4804749	A	G	Holt 2008	GoldenGate pool 2
4807932	CHR4807932	T	C	Holt 2008	GoldenGate pool 2
4808337	CHR4808337	T	C	Holt 2008	GoldenGate pool 2
2333750	GyrA-6	T	C	Holt 2008	GoldenGate pool 2
References:
Holt 2008	Holt et al, 2008. Nat Genet 40(8):987-93. PMID:18660809. Full text: http://www.ncbi.nlm.nih.gov/pmc/articles/PMC2652037
Roumagnac 2006	Roumagnac et al, 2006. Science 314(5803):1301-4. PMID:17124322. Full text: http://www.ncbi.nlm.nih.gov/pmc/articles/PMC2652035
